# Supplementary material for: SIRT7 suppresses energy expenditure and thermogenesis by regulating brown adipose tissue functions in mice
Source: Nat Commun. 2022 Dec 12;13:7439. doi: 10.1038/s41467-022-35219-z (PMC9744749; doi:10.1038/s41467-022-35219-z)
Supplement: Supplementary file 4 — Supplementary Data 1 [file 41467_2022_35219_MOESM4_ESM.xlsx]

## Sheet: 1
Accession	Description	Score	Coverage	# Proteins	# Unique Peptides	# Peptides	# PSMs	# AAs	MW [kDa]	calc. pI
Q9QXS1	Plectin OS=Mus musculus GN=Plec PE=1 SV=2 - [PLEC_MOUSE]	551.393	31.49	2	115	115	133	4691	533.889	5.96045
P16546	Spectrin alpha chain, non-erythrocytic 1 OS=Mus musculus GN=Sptan1 PE=1 SV=4 - [SPTN1_MOUSE]	515.879	53.92	1	100	100	119	2472	284.422	5.32568
Q62261	Spectrin beta chain, non-erythrocytic 1 OS=Mus musculus GN=Sptbn1 PE=1 SV=2 - [SPTB2_MOUSE]	348.683	39.53	2	69	69	84	2363	274.052	5.57959
Q8VDD5	Myosin-9 OS=Mus musculus GN=Myh9 PE=1 SV=4 - [MYH9_MOUSE]	316.78	40.71	2	58	62	74	1960	226.232	5.65576
Q8BTM8	Filamin-A OS=Mus musculus GN=Flna PE=1 SV=5 - [FLNA_MOUSE]	299.799	37.7	1	58	61	72	2647	281.046	6.03662
Q80X90	Filamin-B OS=Mus musculus GN=Flnb PE=1 SV=3 - [FLNB_MOUSE]	209.466	28.21	1	40	45	51	2602	277.651	5.70654
Q8VHX6	Filamin-C OS=Mus musculus GN=Flnc PE=1 SV=3 - [FLNC_MOUSE]	201.188	25.94	1	37	44	49	2726	290.937	5.94775
P11276	Fibronectin OS=Mus musculus GN=Fn1 PE=1 SV=4 - [FINC_MOUSE]	94.4596	15.74	1	19	19	22	2477	272.368	5.59229
P26039	Talin-1 OS=Mus musculus GN=Tln1 PE=1 SV=2 - [TLN1_MOUSE]	88.5616	17.47	1	19	20	20	2541	269.653	6.17627
Q61879	Myosin-10 OS=Mus musculus GN=Myh10 PE=1 SV=2 - [MYH10_MOUSE]	86.495	16.3	1	14	19	20	1976	228.855	5.5415
Q80U35	Rho guanine nucleotide exchange factor 17 OS=Mus musculus GN=Arhgef17 PE=1 SV=2 - [ARHGH_MOUSE]	53.1933	9.82	1	11	11	12	2057	221.533	6.30322
O88207	Collagen alpha-1(V) chain OS=Mus musculus GN=Col5a1 PE=2 SV=2 - [CO5A1_MOUSE]	35.763	6.91	2	7	7	8	1838	183.564	4.98291
Q6P5H2	Nestin OS=Mus musculus GN=Nes PE=1 SV=1 - [NEST_MOUSE]	26.6712	8.21	1	7	7	7	1864	207	4.33545
P60710	Actin, cytoplasmic 1 OS=Mus musculus GN=Actb PE=1 SV=1 - [ACTB_MOUSE]	23.0213	27.2	7	5	5	5	375	41.7097	5.47803
Q71LX4	Talin-2 OS=Mus musculus GN=Tln2 PE=1 SV=3 - [TLN2_MOUSE]	19.5128	3.24	1	3	4	5	2375	253.462	5.79541
Q6DFV3	Rho GTPase-activating protein 21 OS=Mus musculus GN=Arhgap21 PE=1 SV=1 - [RHG21_MOUSE]	18.484	5.3	1	5	5	5	1944	215.611	7.63525
P58871	182 kDa tankyrase-1-binding protein OS=Mus musculus GN=Tnks1bp1 PE=1 SV=2 - [TB182_MOUSE]	18.0888	4.3	1	5	5	5	1720	181.714	4.88135
P97434	Myosin phosphatase Rho-interacting protein OS=Mus musculus GN=Mprip PE=1 SV=2 - [MPRIP_MOUSE]	16.7044	9.86	1	4	4	4	1024	116.337	6.21436
Q69Z38	Pseudopodium-enriched atypical kinase 1 OS=Mus musculus GN=Peak1 PE=1 SV=4 - [PEAK1_MOUSE]	16.1282	5.48	1	4	4	4	1735	190.978	6.87354
Q6PDQ2	Chromodomain-helicase-DNA-binding protein 4 OS=Mus musculus GN=Chd4 PE=1 SV=1 - [CHD4_MOUSE]	15.6331	4.91	1	4	4	4	1915	217.614	5.80811
P02535	Keratin, type I cytoskeletal 10 OS=Mus musculus GN=Krt10 PE=1 SV=3 - [K1C10_MOUSE]	13.381	7.54	1	3	3	4	570	57.7351	5.10986
Q6NXH9	Keratin, type II cytoskeletal 73 OS=Mus musculus GN=Krt73 PE=1 SV=1 - [K2C73_MOUSE]	12.6924	5.19	14	2	3	4	539	58.8747	8.08936
P57780	Alpha-actinin-4 OS=Mus musculus GN=Actn4 PE=1 SV=1 - [ACTN4_MOUSE]	12.2594	4.71	4	3	3	3	912	104.911	5.41455
P20152	Vimentin OS=Mus musculus GN=Vim PE=1 SV=3 - [VIME_MOUSE]	12.2535	9.87	2	3	3	3	466	53.6551	5.12256
Q9QXS6	Drebrin OS=Mus musculus GN=Dbn1 PE=1 SV=4 - [DREB_MOUSE]	11.8319	9.21	1	3	3	3	706	77.2392	4.48779
Q5XG71	Small subunit processome component 20 homolog OS=Mus musculus GN=Utp20 PE=2 SV=2 - [UTP20_MOUSE]	9.86434	1.61	1	3	3	3	2788	317.542	8.08936
Q3TTY5	Keratin, type II cytoskeletal 2 epidermal OS=Mus musculus GN=Krt2 PE=1 SV=1 - [K22E_MOUSE]	9.16497	4.24	7	2	3	3	707	70.8798	8.06006
Q61781	Keratin, type I cytoskeletal 14 OS=Mus musculus GN=Krt14 PE=1 SV=2 - [K1C14_MOUSE]	8.50015	7.02	3	2	2	2	484	52.8339	5.17334
Q8VBX6	Multiple PDZ domain protein OS=Mus musculus GN=Mpdz PE=1 SV=2 - [MPDZ_MOUSE]	8.45799	1.56	1	2	2	2	2055	218.576	5.021
Q6NS46	Protein RRP5 homolog OS=Mus musculus GN=Pdcd11 PE=2 SV=2 - [RRP5_MOUSE]	8.26518	2.2	1	2	2	2	1862	207.649	8.74854
P39447	Tight junction protein ZO-1 OS=Mus musculus GN=Tjp1 PE=1 SV=2 - [ZO1_MOUSE]	7.80909	2.41	1	2	2	2	1745	194.622	6.63916
Q7TPV4	Myb-binding protein 1A OS=Mus musculus GN=Mybbp1a PE=1 SV=2 - [MBB1A_MOUSE]	7.69616	2.68	1	2	2	2	1344	151.942	8.95361
Q9R0L6	Pericentriolar material 1 protein OS=Mus musculus GN=Pcm1 PE=1 SV=2 - [PCM1_MOUSE]	7.54388	1.53	1	2	2	2	2025	228.706	5.0083
Q8BGZ7	Keratin, type II cytoskeletal 75 OS=Mus musculus GN=Krt75 PE=1 SV=1 - [K2C75_MOUSE]	7.34237	3.81	10	1	2	2	551	59.7039	8.30908
Q60605	Myosin light polypeptide 6 OS=Mus musculus GN=Myl6 PE=1 SV=3 - [MYL6_MOUSE]	7.09691	10.6	1	1	1	2	151	16.9191	4.65283
Q8K4L3	Supervillin OS=Mus musculus GN=Svil PE=1 SV=1 - [SVIL_MOUSE]	7.0509	1.52	1	2	2	2	2170	243.011	6.87354
P10126	Elongation factor 1-alpha 1 OS=Mus musculus GN=Eef1a1 PE=1 SV=3 - [EF1A1_MOUSE]	5.7607	4.98	2	2	2	2	462	50.0821	9.01221
Q9WTI7	Unconventional myosin-Ic OS=Mus musculus GN=Myo1c PE=1 SV=2 - [MYO1C_MOUSE]	4.91347	1.03	1	1	1	1	1063	121.868	9.34912
Q9WUM4	Coronin-1C OS=Mus musculus GN=Coro1c PE=1 SV=2 - [COR1C_MOUSE]	4.44257	3.38	1	1	1	1	474	53.087	7.07861
Q9ERU9	E3 SUMO-protein ligase RanBP2 OS=Mus musculus GN=Ranbp2 PE=1 SV=2 - [RBP2_MOUSE]	4.41331	0.52	1	1	1	1	3053	340.907	6.17627
P70227	Inositol 1,4,5-trisphosphate receptor type 3 OS=Mus musculus GN=Itpr3 PE=1 SV=3 - [ITPR3_MOUSE]	4.32226	0.6	1	1	1	1	2670	304.08	6.53662
Q0GNC1	Inverted formin-2 OS=Mus musculus GN=Inf2 PE=1 SV=1 - [INF2_MOUSE]	4.22163	1.1	1	1	1	1	1273	138.474	5.21143
Q5SXY1	Cytospin-B OS=Mus musculus GN=Specc1 PE=1 SV=2 - [CYTSB_MOUSE]	4.21604	1.22	1	1	1	1	1067	118.029	6.63916
Q8CHI8	E1A-binding protein p400 OS=Mus musculus GN=Ep400 PE=1 SV=3 - [EP400_MOUSE]	4.1046	0.49	1	1	1	1	3072	336.97	9.14404
P19096	Fatty acid synthase OS=Mus musculus GN=Fasn PE=1 SV=2 - [FAS_MOUSE]	4.07543	0.92	1	1	1	1	2504	272.257	6.58057
Q8VEK3	Heterogeneous nuclear ribonucleoprotein U OS=Mus musculus GN=Hnrnpu PE=1 SV=1 - [HNRPU_MOUSE]	4.0292	1.88	1	1	1	1	800	87.8627	6.23975
Q99PV0	Pre-mRNA-processing-splicing factor 8 OS=Mus musculus GN=Prpf8 PE=1 SV=2 - [PRP8_MOUSE]	3.96627	0.86	1	1	1	1	2335	273.443	8.83643
P51881	ADP/ATP translocase 2 OS=Mus musculus GN=Slc25a5 PE=1 SV=3 - [ADT2_MOUSE]	3.91583	4.36	1	1	1	1	298	32.9102	9.72998
Q4VAC9	Pleckstrin homology domain-containing family G member 3 OS=Mus musculus GN=Plekhg3 PE=1 SV=2 - [PKHG3_MOUSE]	3.83726	1.42	1	1	1	1	1341	148.428	5.68115
P0CG49	Polyubiquitin-B OS=Mus musculus GN=Ubb PE=1 SV=1 - [UBB_MOUSE]	3.77131	20.98	4	1	1	1	305	34.3475	7.53271
Q9CQN1	Heat shock protein 75 kDa, mitochondrial OS=Mus musculus GN=Trap1 PE=1 SV=1 - [TRAP1_MOUSE]	3.75032	1.98	3	1	1	1	706	80.1585	6.68311
Q80TE4	Signal-induced proliferation-associated 1-like protein 2 OS=Mus musculus GN=Sipa1l2 PE=1 SV=3 - [SI1L2_MOUSE]	3.6611	1.68	1	1	1	1	1722	189.294	6.78564
Q8VCB1	Nucleoporin NDC1 OS=Mus musculus GN=Tmem48 PE=2 SV=1 - [NDC1_MOUSE]	3.59643	2.53	1	1	1	1	673	75.361	8.89502
P52592	Sphingosine 1-phosphate receptor 2 OS=Mus musculus GN=S1pr2 PE=1 SV=3 - [S1PR2_MOUSE]	3.5359	3.69	1	1	1	1	352	38.8038	9.24658
Q9CU62	Structural maintenance of chromosomes protein 1A OS=Mus musculus GN=Smc1a PE=1 SV=4 - [SMC1A_MOUSE]	3.46161	1.14	1	1	1	1	1233	143.146	7.63525
Q8K298	Actin-binding protein anillin OS=Mus musculus GN=Anln PE=1 SV=2 - [ANLN_MOUSE]	3.41047	1.34	1	1	1	1	1121	122.718	6.97607
B2RX14	Terminal uridylyltransferase 4 OS=Mus musculus GN=Zcchc11 PE=1 SV=2 - [TUT4_MOUSE]	3.41003	0.97	1	1	1	1	1644	184.532	8.19189
Q64737	Trifunctional purine biosynthetic protein adenosine-3 OS=Mus musculus GN=Gart PE=2 SV=3 - [PUR2_MOUSE]	3.35669	3.07	1	1	1	1	1010	107.436	6.68311
Q80U72	Protein scribble homolog OS=Mus musculus GN=Scrib PE=1 SV=2 - [SCRIB_MOUSE]	3.33612	1.55	1	1	1	1	1612	173.952	5.12256
Q6P5E4	UDP-glucose:glycoprotein glucosyltransferase 1 OS=Mus musculus GN=Uggt1 PE=1 SV=4 - [UGGG1_MOUSE]	3.30861	1.29	1	1	1	1	1551	176.323	5.61768
Q61464	Zinc finger protein 638 OS=Mus musculus GN=Znf638 PE=1 SV=2 - [ZN638_MOUSE]	3.30467	1.28	1	1	1	1	1960	217.999	6.88818
P15864	Histone H1.2 OS=Mus musculus GN=Hist1h1c PE=1 SV=2 - [H12_MOUSE]	3.2901	4.72	4	1	1	1	212	21.2537	11.0044
Q569Z5	Probable ATP-dependent RNA helicase DDX46 OS=Mus musculus GN=Ddx46 PE=1 SV=2 - [DDX46_MOUSE]	3.23717	2.42	1	1	1	1	1032	117.376	9.26123
Q9WTS6	Teneurin-3 OS=Mus musculus GN=Tenm3 PE=1 SV=1 - [TEN3_MOUSE]	3.23573	0.77	1	1	1	1	2715	302.874	6.50732
P97868	E3 ubiquitin-protein ligase RBBP6 OS=Mus musculus GN=Rbbp6 PE=1 SV=5 - [RBBP6_MOUSE]	3.23503	0.89	1	1	1	1	1790	199.466	9.62744
Q8BTI8	Serine/arginine repetitive matrix protein 2 OS=Mus musculus GN=Srrm2 PE=1 SV=3 - [SRRM2_MOUSE]	3.13098	0.48	1	1	1	1	2703	294.666	12.0298
Q60707	T-box transcription factor TBX2 OS=Mus musculus GN=Tbx2 PE=2 SV=3 - [TBX2_MOUSE]	3.00698	2.53	1	1	1	1	711	75.0342	9.14404
Q8R1A4	Dedicator of cytokinesis protein 7 OS=Mus musculus GN=Dock7 PE=1 SV=3 - [DOCK7_MOUSE]	2.98155	0.66	1	1	1	1	2130	241.286	6.7124
P07146	Anionic trypsin-2 OS=Mus musculus GN=Prss2 PE=2 SV=1 - [TRY2_MOUSE]	2.95448	8.13	1	1	1	1	246	26.1866	4.62744
Q9DBR7	Protein phosphatase 1 regulatory subunit 12A OS=Mus musculus GN=Ppp1r12a PE=1 SV=2 - [MYPT1_MOUSE]	2.95111	1.17	1	1	1	1	1029	114.927	5.49072
P11260	Putative transposase element L1Md-A101/L1Md-A102/L1Md-A2 OS=Mus musculus PE=1 SV=2 - [TR22_MOUSE]	2.88594	5.32	1	1	1	1	357	41.2006	9.48096
Q501J6	Probable ATP-dependent RNA helicase DDX17 OS=Mus musculus GN=Ddx17 PE=2 SV=1 - [DDX17_MOUSE]	2.82504	2.15	1	1	1	1	650	72.354	8.5874
A2APB8	Targeting protein for Xklp2 OS=Mus musculus GN=Tpx2 PE=1 SV=1 - [TPX2_MOUSE]	1.89851	0.94	1	1	1	1	745	85.8411	9.37842

## Sheet: 2
Accession	Description	Score	Coverage	# Proteins	# Unique Peptides	# Peptides	# PSMs	# AAs	MW [kDa]	calc. pI
Q8VDD5	Myosin-9 OS=Mus musculus GN=Myh9 PE=1 SV=4 - [MYH9_MOUSE]	1606.05	69.18	8	143	162	378	1960	226.232	5.65576
Q61879	Myosin-10 OS=Mus musculus GN=Myh10 PE=1 SV=2 - [MYH10_MOUSE]	642.829	54.81	8	83	99	137	1976	228.855	5.5415
Q9QXS1	Plectin OS=Mus musculus GN=Plec PE=1 SV=2 - [PLEC_MOUSE]	192.005	13	1	40	40	44	4691	533.889	5.96045
O08638	Myosin-11 OS=Mus musculus GN=Myh11 PE=1 SV=1 - [MYH11_MOUSE]	179.088	12.17	8	1	19	43	1972	226.888	5.45264
Q9JMH9	Unconventional myosin-XVIIIa OS=Mus musculus GN=Myo18a PE=1 SV=2 - [MY18A_MOUSE]	139.567	23.32	1	28	29	32	2050	232.611	6.27783
P39447	Tight junction protein ZO-1 OS=Mus musculus GN=Tjp1 PE=1 SV=2 - [ZO1_MOUSE]	122.465	20.97	1	22	22	28	1745	194.622	6.63916
P11087	Collagen alpha-1(I) chain OS=Mus musculus GN=Col1a1 PE=1 SV=4 - [CO1A1_MOUSE]	113.823	34.55	1	24	24	26	1453	137.948	5.84619
Q8C0T5	Signal-induced proliferation-associated 1-like protein 1 OS=Mus musculus GN=Sipa1l1 PE=1 SV=2 - [SI1L1_MOUSE]	87.9498	20.26	1	20	21	22	1782	196.909	8.1333
Q8K4L3	Supervillin OS=Mus musculus GN=Svil PE=1 SV=1 - [SVIL_MOUSE]	70.2395	11.24	1	15	15	15	2170	243.011	6.87354
Q8R1A4	Dedicator of cytokinesis protein 7 OS=Mus musculus GN=Dock7 PE=1 SV=3 - [DOCK7_MOUSE]	61.378	11.64	2	15	15	15	2130	241.286	6.7124
P16546	Spectrin alpha chain, non-erythrocytic 1 OS=Mus musculus GN=Sptan1 PE=1 SV=4 - [SPTN1_MOUSE]	58.1253	9.59	1	13	13	14	2472	284.422	5.32568
Q62261	Spectrin beta chain, non-erythrocytic 1 OS=Mus musculus GN=Sptbn1 PE=1 SV=2 - [SPTB2_MOUSE]	54.6684	8.59	1	12	12	12	2363	274.052	5.57959
Q8BTM8	Filamin-A OS=Mus musculus GN=Flna PE=1 SV=5 - [FLNA_MOUSE]	45.7858	8.5	1	11	11	11	2647	281.046	6.03662
Q9JKF1	Ras GTPase-activating-like protein IQGAP1 OS=Mus musculus GN=Iqgap1 PE=1 SV=2 - [IQGA1_MOUSE]	40.6754	9.84	1	8	9	9	1657	188.624	6.48096
P60710	Actin, cytoplasmic 1 OS=Mus musculus GN=Actb PE=1 SV=1 - [ACTB_MOUSE]	38.3549	38.4	7	7	7	8	375	41.7097	5.47803
Q80TE4	Signal-induced proliferation-associated 1-like protein 2 OS=Mus musculus GN=Sipa1l2 PE=1 SV=3 - [SI1L2_MOUSE]	37.2322	8.94	1	7	8	9	1722	189.294	6.78564
Q99PV0	Pre-mRNA-processing-splicing factor 8 OS=Mus musculus GN=Prpf8 PE=1 SV=2 - [PRP8_MOUSE]	35.9631	4.97	1	8	8	10	2335	273.443	8.83643
Q0GNC1	Inverted formin-2 OS=Mus musculus GN=Inf2 PE=1 SV=1 - [INF2_MOUSE]	31.7974	8.8	1	5	5	7	1273	138.474	5.21143
P13864	DNA (cytosine-5)-methyltransferase 1 OS=Mus musculus GN=Dnmt1 PE=1 SV=5 - [DNMT1_MOUSE]	31.3003	8.89	1	6	6	7	1620	183.074	7.73779
Q80X90	Filamin-B OS=Mus musculus GN=Flnb PE=1 SV=3 - [FLNB_MOUSE]	30.877	4.69	1	5	6	7	2602	277.651	5.70654
Q4VAC9	Pleckstrin homology domain-containing family G member 3 OS=Mus musculus GN=Plekhg3 PE=1 SV=2 - [PKHG3_MOUSE]	29.52	9.47	1	6	6	7	1341	148.428	5.68115
P11276	Fibronectin OS=Mus musculus GN=Fn1 PE=1 SV=4 - [FINC_MOUSE]	29.0247	4.12	1	6	6	6	2477	272.368	5.59229
P26039	Talin-1 OS=Mus musculus GN=Tln1 PE=1 SV=2 - [TLN1_MOUSE]	26.8094	5.75	1	7	7	7	2541	269.653	6.17627
Q69Z38	Pseudopodium-enriched atypical kinase 1 OS=Mus musculus GN=Peak1 PE=1 SV=4 - [PEAK1_MOUSE]	19.2967	3.86	1	5	5	5	1735	190.978	6.87354
Q1W617	Protein Shroom4 OS=Mus musculus GN=Shroom4 PE=1 SV=1 - [SHRM4_MOUSE]	17.4749	4.47	1	4	4	4	1475	163.137	6.72705
P20152	Vimentin OS=Mus musculus GN=Vim PE=1 SV=3 - [VIME_MOUSE]	14.5472	12.23	1	4	4	4	466	53.6551	5.12256
Q99104	Unconventional myosin-Va OS=Mus musculus GN=Myo5a PE=1 SV=2 - [MYO5A_MOUSE]	13.7674	3.4	2	4	4	4	1853	215.402	8.63135
G5E870	E3 ubiquitin-protein ligase TRIP12 OS=Mus musculus GN=Trip12 PE=1 SV=1 - [TRIPC_MOUSE]	13.4333	3.16	1	4	4	4	2025	223.988	8.35303
Q8BGZ7	Keratin, type II cytoskeletal 75 OS=Mus musculus GN=Krt75 PE=1 SV=1 - [K2C75_MOUSE]	11.7279	4.36	6	1	2	3	551	59.7039	8.30908
Q7TPV4	Myb-binding protein 1A OS=Mus musculus GN=Mybbp1a PE=1 SV=2 - [MBB1A_MOUSE]	11.7253	3.79	1	3	3	3	1344	151.942	8.95361
O35134	DNA-directed RNA polymerase I subunit RPA1 OS=Mus musculus GN=Polr1a PE=1 SV=2 - [RPA1_MOUSE]	11.3208	4.66	1	3	3	3	1717	193.987	6.93213
Q6NZJ6	Eukaryotic translation initiation factor 4 gamma 1 OS=Mus musculus GN=Eif4g1 PE=1 SV=1 - [IF4G1_MOUSE]	10.8478	3.62	1	3	3	3	1600	175.967	5.40186
Q8VHX6	Filamin-C OS=Mus musculus GN=Flnc PE=1 SV=3 - [FLNC_MOUSE]	10.7431	1.61	1	2	3	3	2726	290.937	5.94775
Q6NS46	Protein RRP5 homolog OS=Mus musculus GN=Pdcd11 PE=2 SV=2 - [RRP5_MOUSE]	9.32575	2.31	1	2	2	2	1862	207.649	8.74854
P04104	Keratin, type II cytoskeletal 1 OS=Mus musculus GN=Krt1 PE=1 SV=4 - [K2C1_MOUSE]	8.60082	4.08	5	1	2	2	637	65.5653	8.14795
Q99PL5	Ribosome-binding protein 1 OS=Mus musculus GN=Rrbp1 PE=2 SV=2 - [RRBP1_MOUSE]	8.15839	1.93	1	2	2	2	1605	172.776	9.33447
O08784	Treacle protein OS=Mus musculus GN=Tcof1 PE=1 SV=1 - [TCOF_MOUSE]	8.13883	2.58	1	2	2	2	1320	134.921	9.34912
P0CG49	Polyubiquitin-B OS=Mus musculus GN=Ubb PE=1 SV=1 - [UBB_MOUSE]	8.13096	38.03	4	2	2	2	305	34.3475	7.53271
P39061	Collagen alpha-1(XVIII) chain OS=Mus musculus GN=Col18a1 PE=1 SV=4 - [COIA1_MOUSE]	7.793	2.48	1	2	2	2	1774	182.059	5.61768
Q5SXY1	Cytospin-B OS=Mus musculus GN=Specc1 PE=1 SV=2 - [CYTSB_MOUSE]	7.58376	2.62	1	1	1	2	1067	118.029	6.63916
Q8VED5	Keratin, type II cytoskeletal 79 OS=Mus musculus GN=Krt79 PE=1 SV=2 - [K2C79_MOUSE]	7.43545	4.52	3	1	2	2	531	57.5168	7.69385
Q3TKT4	Transcription activator BRG1 OS=Mus musculus GN=Smarca4 PE=1 SV=1 - [SMCA4_MOUSE]	7.30087	1.86	1	2	2	2	1613	181.313	8.00146
Q80U72	Protein scribble homolog OS=Mus musculus GN=Scrib PE=1 SV=2 - [SCRIB_MOUSE]	7.20533	2.3	1	2	2	2	1612	173.952	5.12256
Q61414	Keratin, type I cytoskeletal 15 OS=Mus musculus GN=Krt15 PE=1 SV=2 - [K1C15_MOUSE]	7.19786	3.98	5	1	2	2	452	49.1071	4.85596
Q03350	Thrombospondin-2 OS=Mus musculus GN=Thbs2 PE=1 SV=2 - [TSP2_MOUSE]	6.99322	3.16	1	2	2	2	1172	129.798	4.81787
Q8VE73	Cullin-7 OS=Mus musculus GN=Cul7 PE=1 SV=2 - [CUL7_MOUSE]	6.92676	1.6	1	2	2	2	1689	192.171	6.29053
P02535	Keratin, type I cytoskeletal 10 OS=Mus musculus GN=Krt10 PE=1 SV=3 - [K1C10_MOUSE]	6.88495	3.86	5	1	2	2	570	57.7351	5.10986
Q69ZN7	Myoferlin OS=Mus musculus GN=Myof PE=1 SV=2 - [MYOF_MOUSE]	6.2259	1.51	1	2	2	2	2048	233.177	6.16357
Q3TTY5	Keratin, type II cytoskeletal 2 epidermal OS=Mus musculus GN=Krt2 PE=1 SV=1 - [K22E_MOUSE]	6.01489	2.97	1	2	2	2	707	70.8798	8.06006
Q6ZQF0	DNA topoisomerase 2-binding protein 1 OS=Mus musculus GN=Topbp1 PE=1 SV=2 - [TOPB1_MOUSE]	5.74343	1.19	1	1	1	2	1515	168.754	6.66846
Q69ZA1	Cyclin-dependent kinase 13 OS=Mus musculus GN=Cdk13 PE=1 SV=3 - [CDK13_MOUSE]	5.38325	1.52	1	1	1	1	1511	164.452	9.68604
Q9QXS6	Drebrin OS=Mus musculus GN=Dbn1 PE=1 SV=4 - [DREB_MOUSE]	5.28199	2.55	1	1	1	1	706	77.2392	4.48779
Q71LX4	Talin-2 OS=Mus musculus GN=Tln2 PE=1 SV=3 - [TLN2_MOUSE]	4.52102	0.88	1	1	1	1	2375	253.462	5.79541
P57780	Alpha-actinin-4 OS=Mus musculus GN=Actn4 PE=1 SV=1 - [ACTN4_MOUSE]	4.38571	1.75	1	1	1	1	912	104.911	5.41455
O54931	A-kinase anchor protein 2 OS=Mus musculus GN=Akap2 PE=1 SV=3 - [AKAP2_MOUSE]	4.24308	2.35	1	1	1	1	893	98.5186	5.21143
P19096	Fatty acid synthase OS=Mus musculus GN=Fasn PE=1 SV=2 - [FAS_MOUSE]	4.18744	0.6	1	1	1	1	2504	272.257	6.58057
P08121	Collagen alpha-1(III) chain OS=Mus musculus GN=Col3a1 PE=2 SV=4 - [CO3A1_MOUSE]	4.18389	1.5	1	1	1	1	1464	138.858	6.52197
Q5PR69	Uncharacterized protein KIAA1211 OS=Mus musculus GN=Kiaa1211 PE=2 SV=3 - [K1211_MOUSE]	4.06239	1.82	1	1	1	1	1207	132.206	5.40186
Q6PDI5	Proteasome-associated protein ECM29 homolog OS=Mus musculus GN=Ecm29 PE=1 SV=3 - [ECM29_MOUSE]	3.89335	1.09	1	1	1	1	1840	203.573	7.06396
Q0VGY8	Protein TANC1 OS=Mus musculus GN=Tanc1 PE=1 SV=2 - [TANC1_MOUSE]	3.86523	0.75	1	1	1	1	1856	200.679	8.35303
A2AIV2	Protein virilizer homolog OS=Mus musculus GN=Kiaa1429 PE=1 SV=1 - [VIR_MOUSE]	3.8333	1.05	1	1	1	1	1811	201.313	4.95752
Q8BR92	Paralemmin-2 OS=Mus musculus GN=Palm2 PE=1 SV=1 - [PALM2_MOUSE]	3.81841	3.19	1	1	1	1	376	42.0693	5.14795
P58462	Forkhead box protein P1 OS=Mus musculus GN=Foxp1 PE=1 SV=1 - [FOXP1_MOUSE]	3.70969	2.7	1	1	1	1	705	78.7842	6.66846
Q8BS35	Alkylglycerol monooxygenase OS=Mus musculus GN=Agmo PE=2 SV=1 - [ALKMO_MOUSE]	3.67694	5.59	1	1	1	3	447	51.7445	7.26904
Q6P5H2	Nestin OS=Mus musculus GN=Nes PE=1 SV=1 - [NEST_MOUSE]	3.63906	1.18	1	1	1	1	1864	207	4.33545
Q91V83	TELO2-interacting protein 1 homolog OS=Mus musculus GN=Tti1 PE=1 SV=2 - [TTI1_MOUSE]	3.55456	1.75	1	1	1	1	1085	120.737	6.1001
Q32M07	Adenylate kinase 8 OS=Mus musculus GN=Ak8 PE=2 SV=1 - [KAD8_MOUSE]	3.48036	3.76	1	1	1	1	479	55.0376	7.07861
Q80SX8	ATP-dependent DNA helicase PIF1 OS=Mus musculus GN=Pif1 PE=1 SV=2 - [PIF1_MOUSE]	3.42298	3.38	1	1	1	1	650	70.8972	9.29053
Q6RHR9	Membrane-associated guanylate kinase, WW and PDZ domain-containing protein 1 OS=Mus musculus GN=Magi1 PE=1 SV=1 - [MAGI1_MOUSE]	3.42277	0.95	1	1	1	1	1471	161.876	7.35693
Q91YX0	Protein THEMIS2 OS=Mus musculus GN=Themis2 PE=1 SV=2 - [THMS2_MOUSE]	3.40895	4.37	1	1	1	1	663	74.3311	6.18896
Q8VC30	Bifunctional ATP-dependent dihydroxyacetone kinase/FAD-AMP lyase (cyclizing) OS=Mus musculus GN=Dak PE=2 SV=1 - [DHAK_MOUSE]	3.37103	5.54	1	1	1	1	578	59.6534	6.91748
P33174	Chromosome-associated kinesin KIF4 OS=Mus musculus GN=Kif4 PE=2 SV=3 - [KIF4_MOUSE]	3.36341	2.11	1	1	1	1	1231	139.432	6.68311
Q6IMP4	Pannexin-2 OS=Mus musculus GN=Panx2 PE=2 SV=2 - [PANX2_MOUSE]	3.29171	2.81	1	1	1	1	677	74.567	7.51807
P15864	Histone H1.2 OS=Mus musculus GN=Hist1h1c PE=1 SV=2 - [H12_MOUSE]	3.16638	4.72	4	1	1	1	212	21.2537	11.0044
O88351	Inhibitor of nuclear factor kappa-B kinase subunit beta OS=Mus musculus GN=Ikbkb PE=1 SV=1 - [IKKB_MOUSE]	3.13058	1.98	1	1	1	1	757	86.635	6.40479
Q61656	Probable ATP-dependent RNA helicase DDX5 OS=Mus musculus GN=Ddx5 PE=1 SV=2 - [DDX5_MOUSE]	3.06747	1.95	2	1	1	1	614	69.2468	8.92432
Q5SNZ0	Girdin OS=Mus musculus GN=Ccdc88a PE=1 SV=2 - [GRDN_MOUSE]	2.98885	0.91	1	1	1	1	1873	215.786	6.23975
Q61749	Translation initiation factor eIF-2B subunit delta OS=Mus musculus GN=Eif2b4 PE=2 SV=2 - [EI2BD_MOUSE]	2.97909	4.39	1	1	1	1	524	57.5882	9.24658
Q6QR59	Protein FAM115E OS=Mus musculus GN=Fam115e PE=1 SV=1 - [F115E_MOUSE]	2.97497	1.42	1	1	1	1	914	102.178	6.68311
Q571H0	Nucleolar pre-ribosomal-associated protein 1 OS=Mus musculus GN=Urb1 PE=2 SV=2 - [NPA1P_MOUSE]	2.93331	0.97	1	1	1	1	2274	254.452	6.96143
Q8R2U7	Leucine-rich repeat-containing protein 42 OS=Mus musculus GN=Lrrc42 PE=2 SV=1 - [LRC42_MOUSE]	2.90206	3.56	1	1	1	1	421	47.9184	7.40088
Q69ZH9	Rho GTPase-activating protein 23 OS=Mus musculus GN=Arhgap23 PE=1 SV=2 - [RHG23_MOUSE]	2.89769	0.88	1	1	1	1	1483	161.732	8.98291
Q3U962	Collagen alpha-2(V) chain OS=Mus musculus GN=Col5a2 PE=1 SV=1 - [CO5A2_MOUSE]	2.87143	1.14	1	1	1	1	1497	144.929	6.69775
Q8C547	HEAT repeat-containing protein 5B OS=Mus musculus GN=Heatr5b PE=2 SV=3 - [HTR5B_MOUSE]	2.86922	0.82	1	1	1	1	2070	224.176	7.13721
P49025	Citron Rho-interacting kinase OS=Mus musculus GN=Cit PE=1 SV=3 - [CTRO_MOUSE]	2.86862	0.68	1	1	1	1	2055	235.242	6.53662
P18826	Phosphorylase b kinase regulatory subunit alpha, skeletal muscle isoform OS=Mus musculus GN=Phka1 PE=1 SV=3 - [KPB1_MOUSE]	2.84237	1.21	1	1	1	1	1241	138.736	5.85889
Q9WTS6	Teneurin-3 OS=Mus musculus GN=Tenm3 PE=1 SV=1 - [TEN3_MOUSE]	2.83461	0.77	1	1	1	1	2715	302.874	6.50732
Q9Z129	ATP-dependent DNA helicase Q1 OS=Mus musculus GN=Recql PE=1 SV=2 - [RECQ1_MOUSE]	2.44894	1.23	1	1	1	1	648	72.4378	8.33838

## Sheet: 3
Accession	Description	Score	Coverage	# Proteins	# Unique Peptides	# Peptides	# PSMs	# AAs	MW [kDa]	calc. pI
Q8VDD5	Myosin-9 OS=Mus musculus GN=Myh9 PE=1 SV=4 - [MYH9_MOUSE]	371.73	43.67	9	60	68	86	1960	226.232	5.65576
Q61879	Myosin-10 OS=Mus musculus GN=Myh10 PE=1 SV=2 - [MYH10_MOUSE]	177.639	24.54	8	27	35	43	1976	228.855	5.5415
Q9QXS1	Plectin OS=Mus musculus GN=Plec PE=1 SV=2 - [PLEC_MOUSE]	175.466	13.88	1	44	44	46	4691	533.889	5.96045
P16546	Spectrin alpha chain, non-erythrocytic 1 OS=Mus musculus GN=Sptan1 PE=1 SV=4 - [SPTN1_MOUSE]	105.417	13.23	1	24	24	27	2472	284.422	5.32568
P20152	Vimentin OS=Mus musculus GN=Vim PE=1 SV=3 - [VIME_MOUSE]	103.563	52.15	5	18	18	24	466	53.6551	5.12256
P11087	Collagen alpha-1(I) chain OS=Mus musculus GN=Col1a1 PE=1 SV=4 - [CO1A1_MOUSE]	94.9034	27.05	1	19	19	22	1453	137.948	5.84619
Q99PL5	Ribosome-binding protein 1 OS=Mus musculus GN=Rrbp1 PE=2 SV=2 - [RRBP1_MOUSE]	84.9202	32.02	1	18	19	24	1605	172.776	9.33447
Q62261	Spectrin beta chain, non-erythrocytic 1 OS=Mus musculus GN=Sptbn1 PE=1 SV=2 - [SPTB2_MOUSE]	51.5723	7.7	1	12	12	12	2363	274.052	5.57959
Q9Z0U1	Tight junction protein ZO-2 OS=Mus musculus GN=Tjp2 PE=1 SV=2 - [ZO2_MOUSE]	51.1721	13.71	1	13	13	13	1167	131.2	6.78564
Q9JKF1	Ras GTPase-activating-like protein IQGAP1 OS=Mus musculus GN=Iqgap1 PE=1 SV=2 - [IQGA1_MOUSE]	48.1097	11.47	1	11	11	11	1657	188.624	6.48096
Q7TPV4	Myb-binding protein 1A OS=Mus musculus GN=Mybbp1a PE=1 SV=2 - [MBB1A_MOUSE]	47.3234	14.51	1	12	12	13	1344	151.942	8.95361
Q99NH2	Partitioning defective 3 homolog OS=Mus musculus GN=Pard3 PE=1 SV=2 - [PARD3_MOUSE]	45.2115	10.95	1	11	11	12	1333	148.983	7.94287
Q68FD5	Clathrin heavy chain 1 OS=Mus musculus GN=Cltc PE=1 SV=3 - [CLH_MOUSE]	43.9598	9.31	1	9	9	10	1675	191.435	5.69385
Q8K4L3	Supervillin OS=Mus musculus GN=Svil PE=1 SV=1 - [SVIL_MOUSE]	40.2143	7.24	1	9	9	9	2170	243.011	6.87354
Q8BTM8	Filamin-A OS=Mus musculus GN=Flna PE=1 SV=5 - [FLNA_MOUSE]	39.4472	7.25	1	11	11	11	2647	281.046	6.03662
Q80TH2	Protein LAP2 OS=Mus musculus GN=Erbb2ip PE=1 SV=3 - [LAP2_MOUSE]	33.8782	10.06	2	9	9	9	1402	157.151	5.69385
Q8CGC7	Bifunctional glutamate/proline--tRNA ligase OS=Mus musculus GN=Eprs PE=2 SV=4 - [SYEP_MOUSE]	33.519	9.33	1	8	8	8	1512	169.972	7.66455
Q9EQJ9	Membrane-associated guanylate kinase, WW and PDZ domain-containing protein 3 OS=Mus musculus GN=Magi3 PE=1 SV=2 - [MAGI3_MOUSE]	31.799	9.35	1	8	8	8	1476	161.572	8.04541
Q6P5E4	UDP-glucose:glycoprotein glucosyltransferase 1 OS=Mus musculus GN=Uggt1 PE=1 SV=4 - [UGGG1_MOUSE]	28.5611	8.45	1	7	7	7	1551	176.323	5.61768
Q3UQ28	Peroxidasin homolog OS=Mus musculus GN=Pxdn PE=2 SV=2 - [PXDN_MOUSE]	27.6494	7.19	1	6	6	7	1475	164.998	7.13721
P23116	Eukaryotic translation initiation factor 3 subunit A OS=Mus musculus GN=Eif3a PE=1 SV=5 - [EIF3A_MOUSE]	27.5338	6.62	1	6	6	7	1344	161.838	6.771
P39447	Tight junction protein ZO-1 OS=Mus musculus GN=Tjp1 PE=1 SV=2 - [ZO1_MOUSE]	26.4407	6.3	1	7	7	7	1745	194.622	6.63916
P60710	Actin, cytoplasmic 1 OS=Mus musculus GN=Actb PE=1 SV=1 - [ACTB_MOUSE]	24.7174	24	2	4	4	5	375	41.7097	5.47803
Q8CC35	Synaptopodin OS=Mus musculus GN=Synpo PE=1 SV=2 - [SYNPO_MOUSE]	24.6232	10.66	1	6	6	6	929	99.4904	9.42236
Q6PDH0	Pleckstrin homology-like domain family B member 1 OS=Mus musculus GN=Phldb1 PE=1 SV=1 - [PHLB1_MOUSE]	22.6309	6.49	1	5	5	6	1371	149.978	8.86572
Q5DTX6	Junctional protein associated with coronary artery disease OS=Mus musculus GN=Jcad PE=1 SV=2 - [JCAD_MOUSE]	22.363	6.44	1	5	5	6	1320	144.708	6.52197
O54931	A-kinase anchor protein 2 OS=Mus musculus GN=Akap2 PE=1 SV=3 - [AKAP2_MOUSE]	22.0283	10.53	1	5	5	5	893	98.5186	5.21143
Q61781	Keratin, type I cytoskeletal 14 OS=Mus musculus GN=Krt14 PE=1 SV=2 - [K1C14_MOUSE]	21.8731	16.53	6	1	6	6	484	52.8339	5.17334
Q05D44	Eukaryotic translation initiation factor 5B OS=Mus musculus GN=Eif5b PE=1 SV=2 - [IF2P_MOUSE]	20.3536	6.99	1	5	5	5	1216	137.532	5.59229
P39061	Collagen alpha-1(XVIII) chain OS=Mus musculus GN=Col18a1 PE=1 SV=4 - [COIA1_MOUSE]	19.7598	5.36	1	5	5	5	1774	182.059	5.61768
Q922U2	Keratin, type II cytoskeletal 5 OS=Mus musculus GN=Krt5 PE=1 SV=1 - [K2C5_MOUSE]	19.593	7.41	4	3	4	6	580	61.7286	7.75244
Q6IFX2	Keratin, type I cytoskeletal 42 OS=Mus musculus GN=Krt42 PE=1 SV=1 - [K1C42_MOUSE]	18.2509	14.16	2	1	5	5	452	50.1019	5.16064
Q9QXS6	Drebrin OS=Mus musculus GN=Dbn1 PE=1 SV=4 - [DREB_MOUSE]	16.5805	9.21	1	4	4	4	706	77.2392	4.48779
B1AZI6	THO complex subunit 2 OS=Mus musculus GN=Thoc2 PE=3 SV=1 - [THOC2_MOUSE]	16.4782	5.02	1	5	5	5	1594	182.658	8.44092
Q4VA53	Sister chromatid cohesion protein PDS5 homolog B OS=Mus musculus GN=Pds5b PE=1 SV=1 - [PDS5B_MOUSE]	16.0118	4.22	2	4	4	4	1446	164.315	8.49951
Q6NXH9	Keratin, type II cytoskeletal 73 OS=Mus musculus GN=Krt73 PE=1 SV=1 - [K2C73_MOUSE]	14.516	8.16	8	2	4	4	539	58.8747	8.08936
Q9QWL7	Keratin, type I cytoskeletal 17 OS=Mus musculus GN=Krt17 PE=1 SV=3 - [K1C17_MOUSE]	14.2365	11.09	4	1	4	4	433	48.1321	5.05908
Q2KN98	Cytospin-A OS=Mus musculus GN=Specc1l PE=1 SV=1 - [CYTSA_MOUSE]	13.8937	3.67	1	2	2	3	1118	124.412	5.75732
P70336	Rho-associated protein kinase 2 OS=Mus musculus GN=Rock2 PE=1 SV=1 - [ROCK2_MOUSE]	13.1535	4.39	1	4	4	4	1388	160.485	5.98584
P11276	Fibronectin OS=Mus musculus GN=Fn1 PE=1 SV=4 - [FINC_MOUSE]	12.7216	2.34	1	3	3	3	2477	272.368	5.59229
Q3TTY5	Keratin, type II cytoskeletal 2 epidermal OS=Mus musculus GN=Krt2 PE=1 SV=1 - [K22E_MOUSE]	12.6161	4.24	2	2	3	4	707	70.8798	8.06006
Q8CG47	Structural maintenance of chromosomes protein 4 OS=Mus musculus GN=Smc4 PE=1 SV=1 - [SMC4_MOUSE]	12.2974	3.58	1	3	3	3	1286	146.803	7.29834
Q9WTI7	Unconventional myosin-Ic OS=Mus musculus GN=Myo1c PE=1 SV=2 - [MYO1C_MOUSE]	11.8929	4.99	1	4	4	4	1063	121.868	9.34912
P04104	Keratin, type II cytoskeletal 1 OS=Mus musculus GN=Krt1 PE=1 SV=4 - [K2C1_MOUSE]	11.6484	4.08	5	1	3	3	637	65.5653	8.14795
Q6PDG5	SWI/SNF complex subunit SMARCC2 OS=Mus musculus GN=Smarcc2 PE=1 SV=2 - [SMRC2_MOUSE]	10.9014	2.97	1	2	2	2	1213	132.522	5.59229
Q8VHX6	Filamin-C OS=Mus musculus GN=Flnc PE=1 SV=3 - [FLNC_MOUSE]	10.5326	1.58	1	3	3	3	2726	290.937	5.94775
Q80X90	Filamin-B OS=Mus musculus GN=Flnb PE=1 SV=3 - [FLNB_MOUSE]	10.2562	1.65	1	3	3	3	2602	277.651	5.70654
Q8CGB3	Uveal autoantigen with coiled-coil domains and ankyrin repeats OS=Mus musculus GN=Uaca PE=1 SV=2 - [UACA_MOUSE]	10.0989	2.62	1	3	3	3	1411	160.714	7.1958
Q9DBD5	Proline-, glutamic acid- and leucine-rich protein 1 OS=Mus musculus GN=Pelp1 PE=1 SV=2 - [PELP1_MOUSE]	9.72541	3.47	1	3	3	3	1123	117.995	4.36084
P26039	Talin-1 OS=Mus musculus GN=Tln1 PE=1 SV=2 - [TLN1_MOUSE]	9.27994	1.81	1	2	2	2	2541	269.653	6.17627
Q8K1N2	Pleckstrin homology-like domain family B member 2 OS=Mus musculus GN=Phldb2 PE=1 SV=2 - [PHLB2_MOUSE]	8.65357	2.72	1	2	2	2	1249	141.398	7.6792
Q8CFQ3	Intron-binding protein aquarius OS=Mus musculus GN=Aqr PE=2 SV=2 - [AQR_MOUSE]	7.90234	2.23	1	2	2	2	1481	170.185	6.26514
Q69Z38	Pseudopodium-enriched atypical kinase 1 OS=Mus musculus GN=Peak1 PE=1 SV=4 - [PEAK1_MOUSE]	7.6276	2.65	1	2	2	2	1735	190.978	6.87354
Q6P5H2	Nestin OS=Mus musculus GN=Nes PE=1 SV=1 - [NEST_MOUSE]	7.4065	2.58	1	2	2	2	1864	207	4.33545
Q9EPU4	Cleavage and polyadenylation specificity factor subunit 1 OS=Mus musculus GN=Cpsf1 PE=1 SV=1 - [CPSF1_MOUSE]	7.14901	2.5	1	2	2	2	1441	160.716	6.39209
Q8C115	Pleckstrin homology domain-containing family H member 2 OS=Mus musculus GN=Plekhh2 PE=2 SV=3 - [PKHH2_MOUSE]	7.02276	2.48	1	2	2	2	1491	167.627	7.47412
Q6RHR9	Membrane-associated guanylate kinase, WW and PDZ domain-containing protein 1 OS=Mus musculus GN=Magi1 PE=1 SV=1 - [MAGI1_MOUSE]	6.84833	2.92	1	2	2	2	1471	161.876	7.35693
Q07133	Histone H1t OS=Mus musculus GN=Hist1h1t PE=1 SV=4 - [H1T_MOUSE]	6.83078	7.21	4	2	2	2	208	21.5272	11.7075
Q7TPR4	Alpha-actinin-1 OS=Mus musculus GN=Actn1 PE=1 SV=1 - [ACTN1_MOUSE]	5.87261	3.03	4	2	2	2	892	103.004	5.37646
Q8BZH4	Pogo transposable element with ZNF domain OS=Mus musculus GN=Pogz PE=1 SV=2 - [POGZ_MOUSE]	5.85029	2.34	1	2	2	2	1409	154.812	7.51807
Q6AW69	Cingulin-like protein 1 OS=Mus musculus GN=Cgnl1 PE=1 SV=2 - [CGNL1_MOUSE]	4.91275	1.16	1	1	1	1	1298	148.14	5.77002
Q9JMH9	Unconventional myosin-XVIIIa OS=Mus musculus GN=Myo18a PE=1 SV=2 - [MY18A_MOUSE]	4.20306	0.88	1	1	1	1	2050	232.611	6.27783
O70318	Band 4.1-like protein 2 OS=Mus musculus GN=Epb41l2 PE=1 SV=2 - [E41L2_MOUSE]	4.09558	2.63	1	1	1	1	988	109.873	5.42725
Q8BRT1	CLIP-associating protein 2 OS=Mus musculus GN=Clasp2 PE=1 SV=1 - [CLAP2_MOUSE]	4.03109	1.48	2	1	1	1	1286	140.652	8.63135
Q6PHS9	Voltage-dependent calcium channel subunit alpha-2/delta-2 OS=Mus musculus GN=Cacna2d2 PE=1 SV=1 - [CA2D2_MOUSE]	3.88504	1.73	1	1	1	1	1154	130.303	5.65576
P08121	Collagen alpha-1(III) chain OS=Mus musculus GN=Col3a1 PE=2 SV=4 - [CO3A1_MOUSE]	3.7097	1.5	1	1	1	1	1464	138.858	6.52197
O08808	Protein diaphanous homolog 1 OS=Mus musculus GN=Diaph1 PE=1 SV=1 - [DIAP1_MOUSE]	3.6347	1.43	1	1	1	1	1255	139.255	5.56689
Q03350	Thrombospondin-2 OS=Mus musculus GN=Thbs2 PE=1 SV=2 - [TSP2_MOUSE]	3.60901	1.45	1	1	1	1	1172	129.798	4.81787
Q8CG79	Apoptosis-stimulating of p53 protein 2 OS=Mus musculus GN=Tp53bp2 PE=1 SV=3 - [ASPP2_MOUSE]	3.59929	1.42	1	1	1	1	1128	125.223	6.34131
Q9ERG0	LIM domain and actin-binding protein 1 OS=Mus musculus GN=Lima1 PE=1 SV=3 - [LIMA1_MOUSE]	3.5794	2.26	1	1	1	1	753	84.0081	6.59521
P22907	Porphobilinogen deaminase OS=Mus musculus GN=Hmbs PE=2 SV=2 - [HEM3_MOUSE]	3.52086	7.48	1	1	1	1	361	39.3197	6.87354
Q91V83	TELO2-interacting protein 1 homolog OS=Mus musculus GN=Tti1 PE=1 SV=2 - [TTI1_MOUSE]	3.51999	1.75	1	1	1	1	1085	120.737	6.1001
Q61771	Kinesin-like protein KIF3B OS=Mus musculus GN=Kif3b PE=1 SV=1 - [KIF3B_MOUSE]	3.48787	1.47	6	1	1	1	747	85.2358	7.69385
Q52KI8	Serine/arginine repetitive matrix protein 1 OS=Mus musculus GN=Srrm1 PE=1 SV=2 - [SRRM1_MOUSE]	3.47969	3.59	1	1	1	1	946	106.798	11.8687
P0CG49	Polyubiquitin-B OS=Mus musculus GN=Ubb PE=1 SV=1 - [UBB_MOUSE]	3.47052	20.98	4	1	1	1	305	34.3475	7.53271
Q01320	DNA topoisomerase 2-alpha OS=Mus musculus GN=Top2a PE=1 SV=2 - [TOP2A_MOUSE]	3.44915	1.05	1	1	1	1	1528	172.682	8.60205
Q6P9Q6	FK506-binding protein 15 OS=Mus musculus GN=Fkbp15 PE=1 SV=2 - [FKB15_MOUSE]	3.41972	1.56	1	1	1	1	1216	132.878	5.07178
Q01149	Collagen alpha-2(I) chain OS=Mus musculus GN=Col1a2 PE=2 SV=2 - [CO1A2_MOUSE]	3.39804	1.31	1	1	1	1	1372	129.478	9.18799
Q6ZQH8	Nucleoporin NUP188 homolog OS=Mus musculus GN=Nup188 PE=1 SV=2 - [NU188_MOUSE]	3.38061	1.02	1	1	1	1	1759	196.57	7.00537
P54276	DNA mismatch repair protein Msh6 OS=Mus musculus GN=Msh6 PE=1 SV=3 - [MSH6_MOUSE]	3.38003	0.88	1	1	1	1	1358	150.989	6.72705
P35441	Thrombospondin-1 OS=Mus musculus GN=Thbs1 PE=1 SV=1 - [TSP1_MOUSE]	3.33835	1.03	1	1	1	1	1170	129.564	4.95752
P21107	Tropomyosin alpha-3 chain OS=Mus musculus GN=Tpm3 PE=1 SV=2 - [TPM3_MOUSE]	3.31633	5.28	3	1	1	1	284	32.8428	4.71631
Q6P4S6	Serine/threonine-protein kinase SIK3 OS=Mus musculus GN=Sik3 PE=1 SV=3 - [SIK3_MOUSE]	3.3043	1.22	1	1	1	1	1311	145.692	6.91748
Q8C0T5	Signal-induced proliferation-associated 1-like protein 1 OS=Mus musculus GN=Sipa1l1 PE=1 SV=2 - [SI1L1_MOUSE]	3.26142	0.73	1	1	1	1	1782	196.909	8.1333
Q9WTS6	Teneurin-3 OS=Mus musculus GN=Tenm3 PE=1 SV=1 - [TEN3_MOUSE]	3.2347	0.77	1	1	1	1	2715	302.874	6.50732
Q6ZWR6	Nesprin-1 OS=Mus musculus GN=Syne1 PE=1 SV=2 - [SYNE1_MOUSE]	3.2084	0.16	1	1	1	1	8799	1009.29	5.59229
P48678	Prelamin-A/C OS=Mus musculus GN=Lmna PE=1 SV=2 - [LMNA_MOUSE]	3.15112	2.11	1	1	1	1	665	74.1927	6.97607
Q6DID3	Protein SCAF8 OS=Mus musculus GN=Scaf8 PE=1 SV=1 - [SCAF8_MOUSE]	3.1397	0.95	1	1	1	1	1268	139.486	8.23584
Q5SXY1	Cytospin-B OS=Mus musculus GN=Specc1 PE=1 SV=2 - [CYTSB_MOUSE]	3.12296	1.22	1	1	1	1	1067	118.029	6.63916
Q6ZQF0	DNA topoisomerase 2-binding protein 1 OS=Mus musculus GN=Topbp1 PE=1 SV=2 - [TOPB1_MOUSE]	3.02456	1.19	1	1	1	1	1515	168.754	6.66846
Q3TKT4	Transcription activator BRG1 OS=Mus musculus GN=Smarca4 PE=1 SV=1 - [SMCA4_MOUSE]	3.01689	0.99	1	1	1	1	1613	181.313	8.00146
Q9D2D7	Zinc finger protein 687 OS=Mus musculus GN=Znf687 PE=2 SV=1 - [ZN687_MOUSE]	2.97298	1.21	1	1	1	1	1237	130.268	8.11865
Q921M3	Splicing factor 3B subunit 3 OS=Mus musculus GN=Sf3b3 PE=2 SV=1 - [SF3B3_MOUSE]	2.9567	1.31	1	1	1	1	1217	135.465	5.26221
Q99PV0	Pre-mRNA-processing-splicing factor 8 OS=Mus musculus GN=Prpf8 PE=1 SV=2 - [PRP8_MOUSE]	2.95215	0.64	1	1	1	1	2335	273.443	8.83643
Q922B9	Sperm-specific antigen 2 homolog OS=Mus musculus GN=Ssfa2 PE=1 SV=3 - [SSFA2_MOUSE]	2.89312	1.12	1	1	1	1	1252	136.862	5.26221
Q8VBT1	Beta-taxilin OS=Mus musculus GN=Txlnb PE=2 SV=2 - [TXLNB_MOUSE]	2.82265	2.19	1	1	1	1	685	77.1594	5.0083
O70133	ATP-dependent RNA helicase A OS=Mus musculus GN=Dhx9 PE=1 SV=2 - [DHX9_MOUSE]	2.81146	1.16	1	1	1	1	1380	149.381	6.82959
Q8BX17	Gem-associated protein 5 OS=Mus musculus GN=Gemin5 PE=1 SV=2 - [GEMI5_MOUSE]	2.77171	0.73	1	1	1	1	1502	166.487	6.7124
Q99NB9	Splicing factor 3B subunit 1 OS=Mus musculus GN=Sf3b1 PE=1 SV=1 - [SF3B1_MOUSE]	2.76437	1.46	1	1	1	1	1304	145.724	7.09326
Q640N1	Adipocyte enhancer-binding protein 1 OS=Mus musculus GN=Aebp1 PE=1 SV=1 - [AEBP1_MOUSE]	2.76332	0.98	1	1	1	1	1128	128.284	5.08447
Q6P5D8	Structural maintenance of chromosomes flexible hinge domain-containing protein 1 OS=Mus musculus GN=Smchd1 PE=2 SV=2 - [SMHD1_MOUSE]	2.73895	0.7	1	1	1	1	2007	225.506	7.23975

## Sheet: 4
Accession	Description	Score	Coverage	# Proteins	# Unique Peptides	# Peptides	# PSMs	# AAs	MW [kDa]	calc. pI
Q7TPV4	Myb-binding protein 1A OS=Mus musculus GN=Mybbp1a PE=1 SV=2 - [MBB1A_MOUSE]	326.938	46.88	1	49	49	79	1344	151.942	8.95361
Q8VDD5	Myosin-9 OS=Mus musculus GN=Myh9 PE=1 SV=4 - [MYH9_MOUSE]	325.864	38.47	3	51	56	79	1960	226.232	5.65576
Q2KN98	Cytospin-A OS=Mus musculus GN=Specc1l PE=1 SV=1 - [CYTSA_MOUSE]	195.662	44.9	1	41	41	49	1118	124.412	5.75732
Q9QXS1	Plectin OS=Mus musculus GN=Plec PE=1 SV=2 - [PLEC_MOUSE]	159.951	11.51	2	34	34	40	4691	533.889	5.96045
Q01149	Collagen alpha-2(I) chain OS=Mus musculus GN=Col1a2 PE=2 SV=2 - [CO1A2_MOUSE]	116.062	30.83	1	23	23	28	1372	129.478	9.18799
Q9Z0U1	Tight junction protein ZO-2 OS=Mus musculus GN=Tjp2 PE=1 SV=2 - [ZO2_MOUSE]	111.449	27.85	2	26	26	28	1167	131.2	6.78564
Q61879	Myosin-10 OS=Mus musculus GN=Myh10 PE=1 SV=2 - [MYH10_MOUSE]	106.225	15.18	1	16	21	26	1976	228.855	5.5415
Q8VDJ3	Vigilin OS=Mus musculus GN=Hdlbp PE=1 SV=1 - [VIGLN_MOUSE]	88.2587	22.79	1	21	21	24	1268	141.655	6.87354
P20152	Vimentin OS=Mus musculus GN=Vim PE=1 SV=3 - [VIME_MOUSE]	78.4797	48.28	5	17	17	21	466	53.6551	5.12256
Q8K1N2	Pleckstrin homology-like domain family B member 2 OS=Mus musculus GN=Phldb2 PE=1 SV=2 - [PHLB2_MOUSE]	76.94	19.3	1	17	17	19	1249	141.398	7.6792
P97434	Myosin phosphatase Rho-interacting protein OS=Mus musculus GN=Mprip PE=1 SV=2 - [MPRIP_MOUSE]	66.4	20.02	1	14	14	16	1024	116.337	6.21436
Q9JJ28	Protein flightless-1 homolog OS=Mus musculus GN=Flii PE=1 SV=1 - [FLII_MOUSE]	63.706	18.88	1	16	16	17	1271	144.712	6.06201
O70133	ATP-dependent RNA helicase A OS=Mus musculus GN=Dhx9 PE=1 SV=2 - [DHX9_MOUSE]	55.1058	11.96	1	11	11	14	1380	149.381	6.82959
Q924W7	Suppression of tumorigenicity 5 protein OS=Mus musculus GN=St5 PE=2 SV=1 - [ST5_MOUSE]	51.2235	19.31	1	13	13	13	1134	126.782	9.11475
O54931	A-kinase anchor protein 2 OS=Mus musculus GN=Akap2 PE=1 SV=3 - [AKAP2_MOUSE]	48.8609	17.92	1	11	11	11	893	98.5186	5.21143
Q99NB9	Splicing factor 3B subunit 1 OS=Mus musculus GN=Sf3b1 PE=1 SV=1 - [SF3B1_MOUSE]	46.7248	9.89	1	8	8	13	1304	145.724	7.09326
P16546	Spectrin alpha chain, non-erythrocytic 1 OS=Mus musculus GN=Sptan1 PE=1 SV=4 - [SPTN1_MOUSE]	43.5936	6.43	1	10	10	11	2472	284.422	5.32568
Q8VHG2	Angiomotin OS=Mus musculus GN=Amot PE=1 SV=3 - [AMOT_MOUSE]	42.237	13.5	1	9	9	11	1126	120.841	7.50342
Q99P88	Nuclear pore complex protein Nup155 OS=Mus musculus GN=Nup155 PE=2 SV=1 - [NU155_MOUSE]	40.8067	9.99	1	9	9	11	1391	155.019	6.15088
Q6P5B0	RRP12-like protein OS=Mus musculus GN=Rrp12 PE=1 SV=1 - [RRP12_MOUSE]	39.3894	9.88	1	7	7	9	1295	143.041	8.90967
Q8K298	Actin-binding protein anillin OS=Mus musculus GN=Anln PE=1 SV=2 - [ANLN_MOUSE]	38.1226	15.17	1	10	10	10	1121	122.718	6.97607
Q62261	Spectrin beta chain, non-erythrocytic 1 OS=Mus musculus GN=Sptbn1 PE=1 SV=2 - [SPTB2_MOUSE]	35.2144	6.14	1	8	8	8	2363	274.052	5.57959
Q8BTM8	Filamin-A OS=Mus musculus GN=Flna PE=1 SV=5 - [FLNA_MOUSE]	33.5353	5.74	1	9	9	9	2647	281.046	6.03662
P58871	182 kDa tankyrase-1-binding protein OS=Mus musculus GN=Tnks1bp1 PE=1 SV=2 - [TB182_MOUSE]	32.3883	5.52	1	7	7	9	1720	181.714	4.88135
P60710	Actin, cytoplasmic 1 OS=Mus musculus GN=Actb PE=1 SV=1 - [ACTB_MOUSE]	31.6338	34.93	3	5	6	7	375	41.7097	5.47803
Q8CIE6	Coatomer subunit alpha OS=Mus musculus GN=Copa PE=1 SV=2 - [COPA_MOUSE]	28.9996	8.82	1	8	8	8	1224	138.344	7.6499
Q9CU62	Structural maintenance of chromosomes protein 1A OS=Mus musculus GN=Smc1a PE=1 SV=4 - [SMC1A_MOUSE]	27.8697	6.89	1	6	6	7	1233	143.146	7.63525
Q8K4L3	Supervillin OS=Mus musculus GN=Svil PE=1 SV=1 - [SVIL_MOUSE]	26.6163	5.76	1	6	7	7	2170	243.011	6.87354
Q6AW69	Cingulin-like protein 1 OS=Mus musculus GN=Cgnl1 PE=1 SV=2 - [CGNL1_MOUSE]	26.142	8.78	1	7	7	7	1298	148.14	5.77002
Q64331	Unconventional myosin-VI OS=Mus musculus GN=Myo6 PE=1 SV=1 - [MYO6_MOUSE]	23.074	6.96	1	6	6	6	1265	146.317	8.85107
Q8R0S2	IQ motif and SEC7 domain-containing protein 1 OS=Mus musculus GN=Iqsec1 PE=1 SV=2 - [IQEC1_MOUSE]	22.855	9.26	3	7	7	7	961	107.948	7.13721
O70318	Band 4.1-like protein 2 OS=Mus musculus GN=Epb41l2 PE=1 SV=2 - [E41L2_MOUSE]	22.4792	12.65	1	5	5	5	988	109.873	5.42725
Q922U2	Keratin, type II cytoskeletal 5 OS=Mus musculus GN=Krt5 PE=1 SV=1 - [K2C5_MOUSE]	20.8163	7.93	3	5	5	6	580	61.7286	7.75244
Q61595	Kinectin OS=Mus musculus GN=Ktn1 PE=1 SV=1 - [KTN1_MOUSE]	18.1848	5.5	1	5	5	5	1327	152.498	5.85889
Q6PGC1	ATP-dependent RNA helicase Dhx29 OS=Mus musculus GN=Dhx29 PE=2 SV=1 - [DHX29_MOUSE]	16.118	5.93	1	4	4	4	1365	153.879	7.94287
P11087	Collagen alpha-1(I) chain OS=Mus musculus GN=Col1a1 PE=1 SV=4 - [CO1A1_MOUSE]	16.0513	7.02	1	5	5	5	1453	137.948	5.84619
Q8BU30	Isoleucine--tRNA ligase, cytoplasmic OS=Mus musculus GN=Iars PE=2 SV=2 - [SYIC_MOUSE]	15.4534	5.15	1	4	4	4	1262	144.179	6.55127
D3YXK2	Scaffold attachment factor B1 OS=Mus musculus GN=Safb PE=1 SV=2 - [SAFB1_MOUSE]	14.4608	7.04	2	4	4	4	937	105.04	5.35107
P63268	Actin, gamma-enteric smooth muscle OS=Mus musculus GN=Actg2 PE=2 SV=1 - [ACTH_MOUSE]	13.3255	13.83	4	1	3	4	376	41.8498	5.47803
Q6A026	Sister chromatid cohesion protein PDS5 homolog A OS=Mus musculus GN=Pds5a PE=2 SV=3 - [PDS5A_MOUSE]	11.5523	3.6	2	3	3	3	1332	150.232	7.85498
Q9QXS6	Drebrin OS=Mus musculus GN=Dbn1 PE=1 SV=4 - [DREB_MOUSE]	10.2233	4.82	1	2	2	2	706	77.2392	4.48779
Q8K3Z9	Nuclear envelope pore membrane protein POM 121 OS=Mus musculus GN=Pom121 PE=1 SV=2 - [PO121_MOUSE]	10.1979	3.75	1	2	2	2	1200	120.948	10.1987
Q9Z103	Activity-dependent neuroprotector homeobox protein OS=Mus musculus GN=Adnp PE=2 SV=1 - [ADNP_MOUSE]	10.1861	3.74	1	2	2	3	828	92.0051	6.06201
Q9WTI7	Unconventional myosin-Ic OS=Mus musculus GN=Myo1c PE=1 SV=2 - [MYO1C_MOUSE]	10.1718	3.48	1	3	3	3	1063	121.868	9.34912
Q80X90	Filamin-B OS=Mus musculus GN=Flnb PE=1 SV=3 - [FLNB_MOUSE]	9.8779	2.04	1	2	2	2	2602	277.651	5.70654
Q8K019	Bcl-2-associated transcription factor 1 OS=Mus musculus GN=Bclaf1 PE=1 SV=2 - [BCLF1_MOUSE]	9.8331	5.11	1	3	3	3	919	105.939	9.99365
Q569Z6	Thyroid hormone receptor-associated protein 3 OS=Mus musculus GN=Thrap3 PE=1 SV=1 - [TR150_MOUSE]	9.7088	4.52	1	2	2	2	951	108.114	10.1694
Q02788	Collagen alpha-2(VI) chain OS=Mus musculus GN=Col6a2 PE=2 SV=3 - [CO6A2_MOUSE]	9.30484	4.64	1	2	2	2	1034	110.266	6.41748
P11276	Fibronectin OS=Mus musculus GN=Fn1 PE=1 SV=4 - [FINC_MOUSE]	9.21307	1.49	1	2	2	2	2477	272.368	5.59229
Q6P5H2	Nestin OS=Mus musculus GN=Nes PE=1 SV=1 - [NEST_MOUSE]	9.11511	1.93	1	2	2	2	1864	207	4.33545
O54774	AP-3 complex subunit delta-1 OS=Mus musculus GN=Ap3d1 PE=1 SV=1 - [AP3D1_MOUSE]	8.96736	3.09	1	2	2	2	1199	134.996	7.37158
O08788	Dynactin subunit 1 OS=Mus musculus GN=Dctn1 PE=1 SV=3 - [DCTN1_MOUSE]	8.4412	3.51	1	2	2	2	1281	141.588	5.89697
Q9Z0W3	Nuclear pore complex protein Nup160 OS=Mus musculus GN=Nup160 PE=1 SV=2 - [NU160_MOUSE]	8.40328	2.07	1	2	2	2	1402	158.13	5.51611
Q7TT37	Elongator complex protein 1 OS=Mus musculus GN=Ikbkap PE=2 SV=2 - [ELP1_MOUSE]	8.31557	2.48	1	2	2	2	1333	149.489	5.99854
P04104	Keratin, type II cytoskeletal 1 OS=Mus musculus GN=Krt1 PE=1 SV=4 - [K2C1_MOUSE]	8.00261	3.61	4	1	2	2	637	65.5653	8.14795
Q9DBR7	Protein phosphatase 1 regulatory subunit 12A OS=Mus musculus GN=Ppp1r12a PE=1 SV=2 - [MYPT1_MOUSE]	7.90184	3.6	2	2	2	2	1029	114.927	5.49072
Q6P9Q4	FH1/FH2 domain-containing protein 1 OS=Mus musculus GN=Fhod1 PE=2 SV=3 - [FHOD1_MOUSE]	7.74089	2.76	1	2	2	2	1197	129.52	6.27783
Q6NXH9	Keratin, type II cytoskeletal 73 OS=Mus musculus GN=Krt73 PE=1 SV=1 - [K2C73_MOUSE]	7.48091	4.27	7	1	2	2	539	58.8747	8.08936
Q6IFX2	Keratin, type I cytoskeletal 42 OS=Mus musculus GN=Krt42 PE=1 SV=1 - [K1C42_MOUSE]	7.23595	2.65	1	1	1	2	452	50.1019	5.16064
Q8CC35	Synaptopodin OS=Mus musculus GN=Synpo PE=1 SV=2 - [SYNPO_MOUSE]	6.84205	3.66	1	2	2	2	929	99.4904	9.42236
P33174	Chromosome-associated kinesin KIF4 OS=Mus musculus GN=Kif4 PE=2 SV=3 - [KIF4_MOUSE]	6.70586	2.03	1	2	2	2	1231	139.432	6.68311
Q0P678	Zinc finger CCCH domain-containing protein 18 OS=Mus musculus GN=Zc3h18 PE=1 SV=1 - [ZCH18_MOUSE]	6.66223	4.11	1	2	2	2	948	105.631	7.79639
Q61656	Probable ATP-dependent RNA helicase DDX5 OS=Mus musculus GN=Ddx5 PE=1 SV=2 - [DDX5_MOUSE]	6.42839	1.95	2	1	1	2	614	69.2468	8.92432
Q9QWL7	Keratin, type I cytoskeletal 17 OS=Mus musculus GN=Krt17 PE=1 SV=3 - [K1C17_MOUSE]	6.23068	4.62	5	2	2	2	433	48.1321	5.05908
Q99PL5	Ribosome-binding protein 1 OS=Mus musculus GN=Rrbp1 PE=2 SV=2 - [RRBP1_MOUSE]	6.06284	1.74	1	2	2	2	1605	172.776	9.33447
Q8K4P0	pre-mRNA 3' end processing protein WDR33 OS=Mus musculus GN=Wdr33 PE=2 SV=1 - [WDR33_MOUSE]	5.5372	1.88	1	1	1	1	1330	145.176	9.12939
Q6PDG5	SWI/SNF complex subunit SMARCC2 OS=Mus musculus GN=Smarcc2 PE=1 SV=2 - [SMRC2_MOUSE]	5.36927	1.73	1	1	1	1	1213	132.522	5.59229
P07724	Serum albumin OS=Mus musculus GN=Alb PE=1 SV=3 - [ALBU_MOUSE]	5.1146	2.14	1	1	1	1	608	68.6477	6.07471
Q5SFM8	RNA-binding protein 27 OS=Mus musculus GN=Rbm27 PE=2 SV=3 - [RBM27_MOUSE]	4.8573	2.08	1	1	1	1	1060	118.479	9.18799
Q3ULZ2	FH2 domain-containing protein 1 OS=Mus musculus GN=Fhdc1 PE=2 SV=3 - [FHDC1_MOUSE]	4.79452	1.22	1	1	1	1	1149	125.29	8.82178
P0CG49	Polyubiquitin-B OS=Mus musculus GN=Ubb PE=1 SV=1 - [UBB_MOUSE]	4.67726	20.98	4	1	1	1	305	34.3475	7.53271
Q8CGB3	Uveal autoantigen with coiled-coil domains and ankyrin repeats OS=Mus musculus GN=Uaca PE=1 SV=2 - [UACA_MOUSE]	4.46471	0.85	1	1	1	1	1411	160.714	7.1958
P26039	Talin-1 OS=Mus musculus GN=Tln1 PE=1 SV=2 - [TLN1_MOUSE]	4.12058	0.71	1	1	1	1	2541	269.653	6.17627
Q8VIJ6	Splicing factor, proline- and glutamine-rich OS=Mus musculus GN=Sfpq PE=1 SV=1 - [SFPQ_MOUSE]	4.03351	3.29	1	1	1	1	699	75.3943	9.43701
Q7TQH0	Ataxin-2-like protein OS=Mus musculus GN=Atxn2l PE=1 SV=1 - [ATX2L_MOUSE]	3.82671	1.91	1	1	1	1	1049	110.58	8.85107
A2A4P0	ATP-dependent RNA helicase DHX8 OS=Mus musculus GN=Dhx8 PE=2 SV=1 - [DHX8_MOUSE]	3.80494	1.53	1	1	1	1	1244	142.482	8.11865
Q6NWW9	Fibronectin type III domain-containing protein 3B OS=Mus musculus GN=Fndc3b PE=1 SV=1 - [FND3B_MOUSE]	3.59486	1.16	1	1	1	1	1207	132.679	6.29053
Q91VX2	Ubiquitin-associated protein 2 OS=Mus musculus GN=Ubap2 PE=2 SV=1 - [UBAP2_MOUSE]	3.59147	1.33	1	1	1	1	1132	117.894	7.72314
Q64237	Dopamine beta-hydroxylase OS=Mus musculus GN=Dbh PE=2 SV=1 - [DOPO_MOUSE]	3.57442	4.35	1	1	1	1	621	70.1418	6.1001
Q9CSB4	Partitioning defective 3 homolog B OS=Mus musculus GN=Pard3b PE=1 SV=2 - [PAR3L_MOUSE]	3.56838	1.58	1	1	1	1	1203	132.698	8.55811
Q6NV83	U2 snRNP-associated SURP motif-containing protein OS=Mus musculus GN=U2surp PE=1 SV=3 - [SR140_MOUSE]	3.55575	1.65	1	1	1	1	1029	118.188	8.47021
Q6KCD5	Nipped-B-like protein OS=Mus musculus GN=Nipbl PE=1 SV=1 - [NIPBL_MOUSE]	3.5414	0.68	1	1	1	1	2798	315.253	7.91357
Q5DTX6	Junctional protein associated with coronary artery disease OS=Mus musculus GN=Jcad PE=1 SV=2 - [JCAD_MOUSE]	3.5066	1.36	1	1	1	1	1320	144.708	6.52197
Q52KI8	Serine/arginine repetitive matrix protein 1 OS=Mus musculus GN=Srrm1 PE=1 SV=2 - [SRRM1_MOUSE]	3.50432	3.59	1	1	1	1	946	106.798	11.8687
Q9ERA0	Alpha-globin transcription factor CP2 OS=Mus musculus GN=Tfcp2 PE=1 SV=1 - [TFCP2_MOUSE]	3.35388	4.18	1	1	1	1	502	56.9956	5.5415
Q9JHU4	Cytoplasmic dynein 1 heavy chain 1 OS=Mus musculus GN=Dync1h1 PE=1 SV=2 - [DYHC1_MOUSE]	3.34496	0.67	1	1	1	1	4644	531.71	6.41748
Q6ZQ58	La-related protein 1 OS=Mus musculus GN=Larp1 PE=1 SV=2 - [LARP1_MOUSE]	3.31635	2.43	1	1	1	1	1072	121.077	8.79248
Q9JKR6	Hypoxia up-regulated protein 1 OS=Mus musculus GN=Hyou1 PE=1 SV=1 - [HYOU1_MOUSE]	3.27258	1.9	1	1	1	1	999	111.112	5.18604
Q80XI7	Vomeromodulin OS=Mus musculus PE=2 SV=1 - [VOME_MOUSE]	3.26145	1.86	1	1	1	1	591	62.4087	5.68115
P59242	Cingulin OS=Mus musculus GN=Cgn PE=1 SV=1 - [CING_MOUSE]	3.24618	0.84	1	1	1	1	1191	136.365	5.90967
Q8CH18	Cell division cycle and apoptosis regulator protein 1 OS=Mus musculus GN=Ccar1 PE=1 SV=1 - [CCAR1_MOUSE]	3.22105	2.44	1	1	1	1	1146	131.979	5.75732
Q1W617	Protein Shroom4 OS=Mus musculus GN=Shroom4 PE=1 SV=1 - [SHRM4_MOUSE]	3.20435	0.88	1	1	1	1	1475	163.137	6.72705
O70305	Ataxin-2 OS=Mus musculus GN=Atxn2 PE=1 SV=1 - [ATX2_MOUSE]	3.19951	1.17	1	1	1	1	1285	136.4	9.5542
Q6ZQA0	Neurobeachin-like protein 2 OS=Mus musculus GN=Nbeal2 PE=2 SV=2 - [NBEL2_MOUSE]	3.17451	0.84	1	1	1	1	2742	301.734	6.44287
P70388	DNA repair protein RAD50 OS=Mus musculus GN=Rad50 PE=1 SV=1 - [RAD50_MOUSE]	3.15804	1.37	1	1	1	1	1312	153.392	6.94678
Q9WTU0	Lysine-specific demethylase PHF2 OS=Mus musculus GN=Phf2 PE=1 SV=2 - [PHF2_MOUSE]	3.14297	1.19	1	1	1	1	1096	120.739	9.17334
P0C6F1	Dynein heavy chain 2, axonemal OS=Mus musculus GN=Dnah2 PE=2 SV=1 - [DYH2_MOUSE]	3.13866	0.45	1	1	1	1	4456	511.239	6.43018
Q6A4J8	Ubiquitin carboxyl-terminal hydrolase 7 OS=Mus musculus GN=Usp7 PE=1 SV=1 - [UBP7_MOUSE]	3.12277	1.18	1	1	1	1	1103	128.393	5.50342
Q99NH2	Partitioning defective 3 homolog OS=Mus musculus GN=Pard3 PE=1 SV=2 - [PARD3_MOUSE]	3.12274	0.75	1	1	1	1	1333	148.983	7.94287
Q80ZF8	Brain-specific angiogenesis inhibitor 3 OS=Mus musculus GN=Bai3 PE=1 SV=2 - [BAI3_MOUSE]	3.12122	1.31	1	1	1	1	1522	171.202	7.02002
Q9DBD5	Proline-, glutamic acid- and leucine-rich protein 1 OS=Mus musculus GN=Pelp1 PE=1 SV=2 - [PELP1_MOUSE]	3.05537	1.25	1	1	1	1	1123	117.995	4.36084
Q3UHC7	Disabled homolog 2-interacting protein OS=Mus musculus GN=Dab2ip PE=1 SV=1 - [DAB2P_MOUSE]	3.0139	1.26	1	1	1	1	1189	131.644	8.71924
P39447	Tight junction protein ZO-1 OS=Mus musculus GN=Tjp1 PE=1 SV=2 - [ZO1_MOUSE]	3.01145	0.69	1	1	1	1	1745	194.622	6.63916
Q8VHX6	Filamin-C OS=Mus musculus GN=Flnc PE=1 SV=3 - [FLNC_MOUSE]	2.99708	0.51	1	1	1	1	2726	290.937	5.94775
Q9CW03	Structural maintenance of chromosomes protein 3 OS=Mus musculus GN=Smc3 PE=1 SV=2 - [SMC3_MOUSE]	2.92132	0.99	1	1	1	1	1217	141.468	7.18115
Q3TTY5	Keratin, type II cytoskeletal 2 epidermal OS=Mus musculus GN=Krt2 PE=1 SV=1 - [K22E_MOUSE]	2.85336	1.27	1	1	1	1	707	70.8798	8.06006
Q8CH25	SAFB-like transcription modulator OS=Mus musculus GN=Sltm PE=1 SV=1 - [SLTM_MOUSE]	2.85226	0.97	1	1	1	1	1031	116.85	7.72314
Q91Z69	SLIT-ROBO Rho GTPase-activating protein 1 OS=Mus musculus GN=Srgap1 PE=1 SV=2 - [SRGP1_MOUSE]	2.84826	1.13	2	1	1	1	1062	121.354	6.7417
Q9D2C6	DNA-directed RNA polymerase III subunit RPC8 OS=Mus musculus GN=Polr3h PE=2 SV=2 - [RPC8_MOUSE]	2.84255	7.35	1	1	1	1	204	22.9334	4.57666
Q80YR4	Zinc finger protein 598 OS=Mus musculus GN=Znf598 PE=2 SV=1 - [ZN598_MOUSE]	2.83148	1.87	1	1	1	1	908	99.1295	8.33838
Q3USH5	Splicing factor, suppressor of white-apricot homolog OS=Mus musculus GN=Sfswap PE=1 SV=2 - [SFSWA_MOUSE]	2.79929	1.59	1	1	1	1	945	104.126	8.04541
Q9WTX8	Mitotic spindle assembly checkpoint protein MAD1 OS=Mus musculus GN=Mad1l1 PE=2 SV=1 - [MD1L1_MOUSE]	2.79244	1.12	1	1	1	1	717	83.4896	5.65576
P26043	Radixin OS=Mus musculus GN=Rdx PE=1 SV=3 - [RADI_MOUSE]	2.7742	1.54	1	1	1	1	583	68.5003	6.20166
Q9D1D6	Collagen triple helix repeat-containing protein 1 OS=Mus musculus GN=Cthrc1 PE=2 SV=2 - [CTHR1_MOUSE]	2.74805	6.53	1	1	1	1	245	26.4434	7.50342
P70423	Cationic amino acid transporter 3 OS=Mus musculus GN=Slc7a3 PE=2 SV=1 - [CTR3_MOUSE]	2.74131	3.24	1	1	1	1	618	67.4154	7.37158
Q7SIG6	Arf-GAP with SH3 domain, ANK repeat and PH domain-containing protein 2 OS=Mus musculus GN=Asap2 PE=1 SV=3 - [ASAP2_MOUSE]	2.72136	0.84	1	1	1	1	958	106.738	6.65381
P70398	Probable ubiquitin carboxyl-terminal hydrolase FAF-X OS=Mus musculus GN=Usp9x PE=1 SV=2 - [USP9X_MOUSE]	2.71217	0.7	1	1	1	1	2559	290.526	5.87158
Q923P0	Collagen alpha-1(XX) chain OS=Mus musculus GN=Col20a1 PE=2 SV=3 - [COKA1_MOUSE]	2.67572	1.52	1	1	1	1	1320	140.838	7.63525

## Sheet: 5
Accession	Description	Score	Coverage	# Proteins	# Unique Peptides	# Peptides	# PSMs	# AAs	MW [kDa]	calc. pI
Q8VDD5	Myosin-9 OS=Mus musculus GN=Myh9 PE=1 SV=4 - [MYH9_MOUSE]	176.916	29.44	3	34	38	42	1960	226.232	5.65576
Q9DBR7	Protein phosphatase 1 regulatory subunit 12A OS=Mus musculus GN=Ppp1r12a PE=1 SV=2 - [MYPT1_MOUSE]	159.399	32.36	2	28	28	38	1029	114.927	5.49072
Q2KN98	Cytospin-A OS=Mus musculus GN=Specc1l PE=1 SV=1 - [CYTSA_MOUSE]	136.033	32.83	1	26	26	32	1118	124.412	5.75732
Q8R4U7	Leucine zipper protein 1 OS=Mus musculus GN=Luzp1 PE=1 SV=2 - [LUZP1_MOUSE]	134.536	42.32	1	29	29	33	1068	119.239	7.98682
P97434	Myosin phosphatase Rho-interacting protein OS=Mus musculus GN=Mprip PE=1 SV=2 - [MPRIP_MOUSE]	121.69	38.38	1	26	26	29	1024	116.337	6.21436
Q9QXS1	Plectin OS=Mus musculus GN=Plec PE=1 SV=2 - [PLEC_MOUSE]	97.5991	6.78	1	21	21	24	4691	533.889	5.96045
Q5SXY1	Cytospin-B OS=Mus musculus GN=Specc1 PE=1 SV=2 - [CYTSB_MOUSE]	69.204	23.71	1	18	18	19	1067	118.029	6.63916
P20152	Vimentin OS=Mus musculus GN=Vim PE=1 SV=3 - [VIME_MOUSE]	58.3829	42.06	4	13	13	15	466	53.6551	5.12256
P46062	Signal-induced proliferation-associated protein 1 OS=Mus musculus GN=Sipa1 PE=2 SV=2 - [SIPA1_MOUSE]	46.0083	20.35	1	11	11	11	1037	111.997	6.354
O54931	A-kinase anchor protein 2 OS=Mus musculus GN=Akap2 PE=1 SV=3 - [AKAP2_MOUSE]	42.0145	10.53	1	6	6	8	893	98.5186	5.21143
Q61879	Myosin-10 OS=Mus musculus GN=Myh10 PE=1 SV=2 - [MYH10_MOUSE]	35.9297	7.03	1	6	10	10	1976	228.855	5.5415
Q91ZW3	SWI/SNF-related matrix-associated actin-dependent regulator of chromatin subfamily A member 5 OS=Mus musculus GN=Smarca5 PE=1 SV=1 - [SMCA5_MOUSE]	34.8533	10.28	2	9	9	9	1051	121.55	8.14795
Q9QXS6	Drebrin OS=Mus musculus GN=Dbn1 PE=1 SV=4 - [DREB_MOUSE]	32.9486	15.72	1	7	7	8	706	77.2392	4.48779
Q569Z6	Thyroid hormone receptor-associated protein 3 OS=Mus musculus GN=Thrap3 PE=1 SV=1 - [TR150_MOUSE]	30.8667	9.25	1	6	6	8	951	108.114	10.1694
Q922U2	Keratin, type II cytoskeletal 5 OS=Mus musculus GN=Krt5 PE=1 SV=1 - [K2C5_MOUSE]	29.1674	14.48	2	5	8	8	580	61.7286	7.75244
Q8K019	Bcl-2-associated transcription factor 1 OS=Mus musculus GN=Bclaf1 PE=1 SV=2 - [BCLF1_MOUSE]	26.9755	11.97	1	8	8	8	919	105.939	9.99365
P60710	Actin, cytoplasmic 1 OS=Mus musculus GN=Actb PE=1 SV=1 - [ACTB_MOUSE]	25.5874	20.8	6	4	4	6	375	41.7097	5.47803
Q9DCV7	Keratin, type II cytoskeletal 7 OS=Mus musculus GN=Krt7 PE=1 SV=1 - [K2C7_MOUSE]	25.1652	5.47	4	1	2	7	457	50.678	5.87158
Q04857	Collagen alpha-1(VI) chain OS=Mus musculus GN=Col6a1 PE=2 SV=1 - [CO6A1_MOUSE]	23.9498	9.56	1	6	6	6	1025	108.422	5.36377
Q61781	Keratin, type I cytoskeletal 14 OS=Mus musculus GN=Krt14 PE=1 SV=2 - [K1C14_MOUSE]	23.862	11.78	4	2	4	6	484	52.8339	5.17334
Q9DBE9	pre-rRNA processing protein FTSJ3 OS=Mus musculus GN=Ftsj3 PE=1 SV=1 - [RRMJ3_MOUSE]	21.8048	11.58	1	4	4	5	838	95.4739	8.38232
P50446	Keratin, type II cytoskeletal 6A OS=Mus musculus GN=Krt6a PE=2 SV=3 - [K2C6A_MOUSE]	21.6032	11.21	3	2	5	6	553	59.2986	7.94287
P16546	Spectrin alpha chain, non-erythrocytic 1 OS=Mus musculus GN=Sptan1 PE=1 SV=4 - [SPTN1_MOUSE]	21.3815	4.09	1	5	5	5	2472	284.422	5.32568
Q924W7	Suppression of tumorigenicity 5 protein OS=Mus musculus GN=St5 PE=2 SV=1 - [ST5_MOUSE]	18.5334	6.7	1	5	5	5	1134	126.782	9.11475
Q6IFX2	Keratin, type I cytoskeletal 42 OS=Mus musculus GN=Krt42 PE=1 SV=1 - [K1C42_MOUSE]	18.207	9.51	1	2	3	4	452	50.1019	5.16064
Q9Z1Q9	Valine--tRNA ligase OS=Mus musculus GN=Vars PE=2 SV=1 - [SYVC_MOUSE]	17.7258	5.3	1	3	3	5	1263	140.127	7.76709
Q9EP71	Ankycorbin OS=Mus musculus GN=Rai14 PE=1 SV=1 - [RAI14_MOUSE]	16.5401	6.03	1	5	5	5	979	108.785	6.26514
Q9CW03	Structural maintenance of chromosomes protein 3 OS=Mus musculus GN=Smc3 PE=1 SV=2 - [SMC3_MOUSE]	16.3044	5.75	1	4	4	4	1217	141.468	7.18115
Q6PB66	Leucine-rich PPR motif-containing protein, mitochondrial OS=Mus musculus GN=Lrpprc PE=1 SV=2 - [LPPRC_MOUSE]	16.0644	5.17	1	4	4	4	1392	156.516	6.82959
Q9WTI7	Unconventional myosin-Ic OS=Mus musculus GN=Myo1c PE=1 SV=2 - [MYO1C_MOUSE]	15.8836	4.33	1	3	3	4	1063	121.868	9.34912
Q6ZQ38	Cullin-associated NEDD8-dissociated protein 1 OS=Mus musculus GN=Cand1 PE=2 SV=2 - [CAND1_MOUSE]	15.5375	7.32	1	3	3	3	1230	136.245	5.78271
Q3TTY5	Keratin, type II cytoskeletal 2 epidermal OS=Mus musculus GN=Krt2 PE=1 SV=1 - [K22E_MOUSE]	14.4181	6.22	2	3	4	4	707	70.8798	8.06006
O35691	Pinin OS=Mus musculus GN=Pnn PE=1 SV=4 - [PININ_MOUSE]	13.8524	6.76	1	4	4	4	725	82.3864	7.00537
Q8CC35	Synaptopodin OS=Mus musculus GN=Synpo PE=1 SV=2 - [SYNPO_MOUSE]	13.3765	5.92	1	3	3	3	929	99.4904	9.42236
Q61414	Keratin, type I cytoskeletal 15 OS=Mus musculus GN=Krt15 PE=1 SV=2 - [K1C15_MOUSE]	13.0028	3.98	5	1	3	4	452	49.1071	4.85596
Q6R891	Neurabin-2 OS=Mus musculus GN=Ppp1r9b PE=1 SV=1 - [NEB2_MOUSE]	12.9107	3.43	1	1	1	2	817	89.4657	4.91943
P02535	Keratin, type I cytoskeletal 10 OS=Mus musculus GN=Krt10 PE=1 SV=3 - [K1C10_MOUSE]	12.5057	7.72	4	2	3	4	570	57.7351	5.10986
Q921M3	Splicing factor 3B subunit 3 OS=Mus musculus GN=Sf3b3 PE=2 SV=1 - [SF3B3_MOUSE]	12.3897	4.77	1	4	4	4	1217	135.465	5.26221
Q80Y19	Rho GTPase-activating protein 11A OS=Mus musculus GN=Arhgap11a PE=1 SV=2 - [RHGBA_MOUSE]	10.7105	5.47	1	3	3	3	987	108.368	8.80713
P57780	Alpha-actinin-4 OS=Mus musculus GN=Actn4 PE=1 SV=1 - [ACTN4_MOUSE]	10.4846	5.59	2	3	3	3	912	104.911	5.41455
Q9WV92	Band 4.1-like protein 3 OS=Mus musculus GN=Epb41l3 PE=1 SV=1 - [E41L3_MOUSE]	10.4096	4.52	1	3	3	3	929	103.274	5.31299
Q80X90	Filamin-B OS=Mus musculus GN=Flnb PE=1 SV=3 - [FLNB_MOUSE]	10.3276	2	1	3	3	3	2602	277.651	5.70654
Q8VIJ6	Splicing factor, proline- and glutamine-rich OS=Mus musculus GN=Sfpq PE=1 SV=1 - [SFPQ_MOUSE]	9.69836	5.44	1	3	3	3	699	75.3943	9.43701
Q9EPU0	Regulator of nonsense transcripts 1 OS=Mus musculus GN=Upf1 PE=1 SV=2 - [RENT1_MOUSE]	8.64783	2.76	1	2	2	2	1124	123.889	6.60986
Q8R0G9	Nuclear pore complex protein Nup133 OS=Mus musculus GN=Nup133 PE=1 SV=2 - [NU133_MOUSE]	8.62801	3.2	1	2	2	2	1155	128.539	5.19873
P04104	Keratin, type II cytoskeletal 1 OS=Mus musculus GN=Krt1 PE=1 SV=4 - [K2C1_MOUSE]	8.11991	3.61	3	2	2	2	637	65.5653	8.14795
P19001	Keratin, type I cytoskeletal 19 OS=Mus musculus GN=Krt19 PE=1 SV=1 - [K1C19_MOUSE]	8.05605	6.95	2	1	2	2	403	44.5147	5.38916
Q8K4L3	Supervillin OS=Mus musculus GN=Svil PE=1 SV=1 - [SVIL_MOUSE]	7.77819	1.29	1	2	2	2	2170	243.011	6.87354
O88532	Zinc finger RNA-binding protein OS=Mus musculus GN=Zfr PE=1 SV=2 - [ZFR_MOUSE]	7.71969	1.58	1	1	1	2	1074	116.786	9.0415
Q7TPV4	Myb-binding protein 1A OS=Mus musculus GN=Mybbp1a PE=1 SV=2 - [MBB1A_MOUSE]	7.64568	3.27	1	2	2	2	1344	151.942	8.95361
Q9ERG0	LIM domain and actin-binding protein 1 OS=Mus musculus GN=Lima1 PE=1 SV=3 - [LIMA1_MOUSE]	7.48735	3.72	1	2	2	2	753	84.0081	6.59521
Q8R5K4	Nucleolar protein 6 OS=Mus musculus GN=Nol6 PE=2 SV=2 - [NOL6_MOUSE]	7.4573	4.69	1	2	2	2	1152	129.146	6.78564
Q8K1N2	Pleckstrin homology-like domain family B member 2 OS=Mus musculus GN=Phldb2 PE=1 SV=2 - [PHLB2_MOUSE]	7.2459	1.76	1	2	2	2	1249	141.398	7.6792
Q68FH0	Plakophilin-4 OS=Mus musculus GN=Pkp4 PE=1 SV=1 - [PKP4_MOUSE]	6.7313	1.18	1	1	1	2	1190	131.47	8.93896
P37913	DNA ligase 1 OS=Mus musculus GN=Lig1 PE=1 SV=2 - [DNLI1_MOUSE]	6.60319	3.82	1	2	2	2	916	102.226	6.81494
Q5SX39	Myosin-4 OS=Mus musculus GN=Myh4 PE=1 SV=1 - [MYH4_MOUSE]	6.24269	1.24	2	1	1	1	1939	222.72	5.74463
Q8BTM8	Filamin-A OS=Mus musculus GN=Flna PE=1 SV=5 - [FLNA_MOUSE]	5.72019	1.06	1	1	1	1	2647	281.046	6.03662
Q8CGZ0	Calcium homeostasis endoplasmic reticulum protein OS=Mus musculus GN=Cherp PE=1 SV=1 - [CHERP_MOUSE]	5.31767	2.67	1	1	1	1	936	106.102	9.14404
Q924C1	Exportin-5 OS=Mus musculus GN=Xpo5 PE=2 SV=1 - [XPO5_MOUSE]	5.31218	1.41	1	1	1	1	1204	136.883	5.8208
Q99PU8	Putative ATP-dependent RNA helicase DHX30 OS=Mus musculus GN=Dhx30 PE=2 SV=1 - [DHX30_MOUSE]	4.20657	1.48	1	1	1	1	1217	136.583	8.74854
P52332	Tyrosine-protein kinase JAK1 OS=Mus musculus GN=Jak1 PE=1 SV=1 - [JAK1_MOUSE]	4.08342	1.3	1	1	1	1	1153	133.282	7.59131
P52479	Ubiquitin carboxyl-terminal hydrolase 10 OS=Mus musculus GN=Usp10 PE=1 SV=3 - [UBP10_MOUSE]	4.07425	2.53	1	1	1	1	792	86.9677	5.17334
P0CG49	Polyubiquitin-B OS=Mus musculus GN=Ubb PE=1 SV=1 - [UBB_MOUSE]	4.06319	20.98	4	1	1	1	305	34.3475	7.53271
O08715	A-kinase anchor protein 1, mitochondrial OS=Mus musculus GN=Akap1 PE=1 SV=4 - [AKAP1_MOUSE]	4.02019	3.03	1	1	1	1	857	92.1372	5.021
Q99NI3	General transcription factor II-I repeat domain-containing protein 2 OS=Mus musculus GN=Gtf2ird2 PE=2 SV=1 - [GT2D2_MOUSE]	3.90303	1.6	2	1	1	1	936	104.511	6.17627
Q3UPL0	Protein transport protein Sec31A OS=Mus musculus GN=Sec31a PE=1 SV=2 - [SC31A_MOUSE]	3.82937	1.14	1	1	1	1	1230	133.486	6.75635
Q921U8	Smoothelin OS=Mus musculus GN=Smtn PE=2 SV=2 - [SMTN_MOUSE]	3.8285	2.28	1	1	1	1	923	100.228	8.95361
P97457	Myosin regulatory light chain 2, skeletal muscle isoform OS=Mus musculus GN=Mylpf PE=1 SV=3 - [MLRS_MOUSE]	3.72914	10.65	1	1	1	1	169	18.9433	4.91943
Q9R1C7	Pre-mRNA-processing factor 40 homolog A OS=Mus musculus GN=Prpf40a PE=1 SV=1 - [PR40A_MOUSE]	3.57721	1.26	1	1	1	1	953	108.412	7.69385
P97350	Plakophilin-1 OS=Mus musculus GN=Pkp1 PE=1 SV=1 - [PKP1_MOUSE]	3.54244	2.06	1	1	1	1	728	80.8444	8.90967
Q8C4S8	DENN domain-containing protein 2A OS=Mus musculus GN=Dennd2a PE=1 SV=1 - [DEN2A_MOUSE]	3.43896	1.6	1	1	1	1	1000	113.024	8.90967
Q8BIE6	FERM domain-containing protein 4A OS=Mus musculus GN=Frmd4a PE=1 SV=2 - [FRM4A_MOUSE]	3.42754	1.27	1	1	1	1	1020	113.809	8.92432
Q91YE6	Importin-9 OS=Mus musculus GN=Ipo9 PE=1 SV=3 - [IPO9_MOUSE]	3.42196	2.69	1	1	1	1	1041	115.978	4.80518
Q5SW19	Clustered mitochondria protein homolog OS=Mus musculus GN=Kiaa0664 PE=2 SV=2 - [CLU_MOUSE]	3.3965	2.21	1	1	1	1	1315	147.975	6.02393
P07146	Anionic trypsin-2 OS=Mus musculus GN=Prss2 PE=2 SV=1 - [TRY2_MOUSE]	3.3963	8.13	1	1	1	1	246	26.1866	4.62744
Q8BKF1	DNA-directed RNA polymerase, mitochondrial OS=Mus musculus GN=Polrmt PE=2 SV=1 - [RPOM_MOUSE]	3.39288	1.91	1	1	1	1	1207	136.618	9.08545
P46735	Unconventional myosin-Ib OS=Mus musculus GN=Myo1b PE=2 SV=3 - [MYO1B_MOUSE]	3.32156	1.26	1	1	1	1	1107	128.483	9.26123
Q9JJ28	Protein flightless-1 homolog OS=Mus musculus GN=Flii PE=1 SV=1 - [FLII_MOUSE]	3.17423	1.1	1	1	1	1	1271	144.712	6.06201
Q8CG48	Structural maintenance of chromosomes protein 2 OS=Mus musculus GN=Smc2 PE=1 SV=2 - [SMC2_MOUSE]	3.11229	0.92	1	1	1	1	1191	134.156	8.41162
P11087	Collagen alpha-1(I) chain OS=Mus musculus GN=Col1a1 PE=1 SV=4 - [CO1A1_MOUSE]	3.09874	0.83	1	1	1	1	1453	137.948	5.84619
Q99MI1	ELKS/Rab6-interacting/CAST family member 1 OS=Mus musculus GN=Erc1 PE=1 SV=1 - [RB6I2_MOUSE]	3.05461	0.89	1	1	1	1	1120	128.252	5.87158
Q6A0A9	Constitutive coactivator of PPAR-gamma-like protein 1 OS=Mus musculus GN=FAM120A PE=1 SV=2 - [F120A_MOUSE]	3.04813	1.17	1	1	1	1	1112	121.569	8.92432
Q07133	Histone H1t OS=Mus musculus GN=Hist1h1t PE=1 SV=4 - [H1T_MOUSE]	2.99776	7.21	4	1	1	1	208	21.5272	11.7075
Q6NZN0	RNA-binding protein 26 OS=Mus musculus GN=Rbm26 PE=1 SV=2 - [RBM26_MOUSE]	2.99255	1.19	2	1	1	1	1012	114.073	9.15869
P09103	Protein disulfide-isomerase OS=Mus musculus GN=P4hb PE=1 SV=2 - [PDIA1_MOUSE]	2.97558	2.55	1	1	1	1	509	57.0228	4.88135
Q8R2U7	Leucine-rich repeat-containing protein 42 OS=Mus musculus GN=Lrrc42 PE=2 SV=1 - [LRC42_MOUSE]	2.96585	3.56	1	1	1	1	421	47.9184	7.40088
Q8BFZ4	F-box/LRR-repeat protein 21 OS=Mus musculus GN=Fbxl21 PE=1 SV=1 - [FXL21_MOUSE]	2.9564	3.46	1	1	1	1	434	49.1225	7.51807
B2RX14	Terminal uridylyltransferase 4 OS=Mus musculus GN=Zcchc11 PE=1 SV=2 - [TUT4_MOUSE]	2.92003	0.97	1	1	1	1	1644	184.532	8.19189
Q3UMB9	WASH complex subunit 7 OS=Mus musculus GN=Kiaa1033 PE=2 SV=2 - [WASH7_MOUSE]	2.89349	1.02	1	1	1	1	1173	136.283	7.37158
O08810	116 kDa U5 small nuclear ribonucleoprotein component OS=Mus musculus GN=Eftud2 PE=2 SV=1 - [U5S1_MOUSE]	2.88962	1.24	1	1	1	1	971	109.291	4.99561
P59729	Ras and Rab interactor 3 OS=Mus musculus GN=Rin3 PE=2 SV=2 - [RIN3_MOUSE]	1.74604	0.82	1	1	1	1	980	107.153	7.2251

## Sheet: 6
Accession	Description	Score	Coverage	# Proteins	# Unique Peptides	# Peptides	# PSMs	# AAs	MW [kDa]	calc. pI
Q9QXS6	Drebrin OS=Mus musculus GN=Dbn1 PE=1 SV=4 - [DREB_MOUSE]	144.746	38.39	1	23	23	36	706	77.2392	4.48779
Q8VDD5	Myosin-9 OS=Mus musculus GN=Myh9 PE=1 SV=4 - [MYH9_MOUSE]	138.072	20.56	2	27	28	32	1960	226.232	5.65576
Q6R891	Neurabin-2 OS=Mus musculus GN=Ppp1r9b PE=1 SV=1 - [NEB2_MOUSE]	137.467	42.96	1	26	26	34	817	89.4657	4.91943
Q8K224	N-acetyltransferase 10 OS=Mus musculus GN=Nat10 PE=2 SV=1 - [NAT10_MOUSE]	107.279	33.3	1	23	23	28	1024	115.346	8.32373
O08810	116 kDa U5 small nuclear ribonucleoprotein component OS=Mus musculus GN=Eftud2 PE=2 SV=1 - [U5S1_MOUSE]	100.774	32.34	1	19	19	25	971	109.291	4.99561
Q5SXY1	Cytospin-B OS=Mus musculus GN=Specc1 PE=1 SV=2 - [CYTSB_MOUSE]	98.0171	31.49	1	24	24	25	1067	118.029	6.63916
Q8VEK3	Heterogeneous nuclear ribonucleoprotein U OS=Mus musculus GN=Hnrnpu PE=1 SV=1 - [HNRPU_MOUSE]	77.4753	23.88	1	15	15	20	800	87.8627	6.23975
Q9DBR1	5'-3' exoribonuclease 2 OS=Mus musculus GN=Xrn2 PE=1 SV=1 - [XRN2_MOUSE]	76.3881	24.4	1	16	16	19	951	108.618	7.59131
Q9QXS1	Plectin OS=Mus musculus GN=Plec PE=1 SV=2 - [PLEC_MOUSE]	74.3391	4.88	1	14	14	17	4691	533.889	5.96045
Q6P542	ATP-binding cassette sub-family F member 1 OS=Mus musculus GN=Abcf1 PE=1 SV=1 - [ABCF1_MOUSE]	48.8438	21.39	1	12	12	12	837	94.8869	6.50732
P60710	Actin, cytoplasmic 1 OS=Mus musculus GN=Actb PE=1 SV=1 - [ACTB_MOUSE]	42.628	38.67	7	9	9	10	375	41.7097	5.47803
P20152	Vimentin OS=Mus musculus GN=Vim PE=1 SV=3 - [VIME_MOUSE]	38.5421	31.55	1	9	9	10	466	53.6551	5.12256
Q64727	Vinculin OS=Mus musculus GN=Vcl PE=1 SV=4 - [VINC_MOUSE]	37.9611	11.54	1	8	8	10	1066	116.644	5.99854
Q8K310	Matrin-3 OS=Mus musculus GN=Matr3 PE=1 SV=1 - [MATR3_MOUSE]	37.8429	15.6	1	7	7	9	846	94.5718	6.25244
P16546	Spectrin alpha chain, non-erythrocytic 1 OS=Mus musculus GN=Sptan1 PE=1 SV=4 - [SPTN1_MOUSE]	36.5637	4.53	1	8	8	9	2472	284.422	5.32568
Q8BKC5	Importin-5 OS=Mus musculus GN=Ipo5 PE=1 SV=3 - [IPO5_MOUSE]	35.1557	13.67	1	9	9	9	1097	123.511	4.93213
P46735	Unconventional myosin-Ib OS=Mus musculus GN=Myo1b PE=2 SV=3 - [MYO1B_MOUSE]	34.0047	12.74	2	8	8	8	1107	128.483	9.26123
Q61879	Myosin-10 OS=Mus musculus GN=Myh10 PE=1 SV=2 - [MYH10_MOUSE]	33.387	7.44	1	7	8	8	1976	228.855	5.5415
Q9DBE9	pre-rRNA processing protein FTSJ3 OS=Mus musculus GN=Ftsj3 PE=1 SV=1 - [RRMJ3_MOUSE]	31.3977	15.87	1	7	7	7	838	95.4739	8.38232
Q9WTI7	Unconventional myosin-Ic OS=Mus musculus GN=Myo1c PE=1 SV=2 - [MYO1C_MOUSE]	28.533	9.5	1	7	7	7	1063	121.868	9.34912
Q8R3C6	Probable RNA-binding protein 19 OS=Mus musculus GN=Rbm19 PE=1 SV=1 - [RBM19_MOUSE]	27.9651	10.71	1	7	7	7	952	106.018	6.56592
Q8K4Z5	Splicing factor 3A subunit 1 OS=Mus musculus GN=Sf3a1 PE=1 SV=1 - [SF3A1_MOUSE]	27.6152	15.42	1	7	7	7	791	88.4894	5.22412
Q9EP71	Ankycorbin OS=Mus musculus GN=Rai14 PE=1 SV=1 - [RAI14_MOUSE]	26.489	11.13	1	5	6	7	979	108.785	6.26514
P46935	E3 ubiquitin-protein ligase NEDD4 OS=Mus musculus GN=Nedd4 PE=1 SV=3 - [NEDD4_MOUSE]	22.5676	9.58	1	5	5	6	887	102.642	5.26221
Q8BX02	KN motif and ankyrin repeat domain-containing protein 2 OS=Mus musculus GN=Kank2 PE=1 SV=1 - [KANK2_MOUSE]	20.3907	10.68	1	5	5	5	843	90.1896	5.5542
Q91YE6	Importin-9 OS=Mus musculus GN=Ipo9 PE=1 SV=3 - [IPO9_MOUSE]	18.7612	7.2	1	4	4	5	1041	115.978	4.80518
Q8C5N3	Pre-mRNA-splicing factor CWC22 homolog OS=Mus musculus GN=Cwc22 PE=1 SV=1 - [CWC22_MOUSE]	18.3374	7.38	1	5	5	5	908	104.709	8.08936
Q61781	Keratin, type I cytoskeletal 14 OS=Mus musculus GN=Krt14 PE=1 SV=2 - [K1C14_MOUSE]	18.2006	13.02	9	1	5	5	484	52.8339	5.17334
Q60875	Rho guanine nucleotide exchange factor 2 OS=Mus musculus GN=Arhgef2 PE=1 SV=4 - [ARHG2_MOUSE]	17.6786	7.11	1	5	5	5	985	111.905	7.25439
Q80W68	Kin of IRRE-like protein 1 OS=Mus musculus GN=Kirrel PE=1 SV=1 - [KIRR1_MOUSE]	17.2857	9.13	1	4	4	4	789	87.1218	5.92236
B2RY56	RNA-binding protein 25 OS=Mus musculus GN=Rbm25 PE=1 SV=1 - [RBM25_MOUSE]	17.1043	9.75	1	5	5	5	841	99.8654	6.40479
Q78PY7	Staphylococcal nuclease domain-containing protein 1 OS=Mus musculus GN=Snd1 PE=1 SV=1 - [SND1_MOUSE]	15.6512	9.01	1	4	4	4	910	102.025	7.43018
Q2KN98	Cytospin-A OS=Mus musculus GN=Specc1l PE=1 SV=1 - [CYTSA_MOUSE]	15.6155	5.1	1	4	4	4	1118	124.412	5.75732
Q6IFX2	Keratin, type I cytoskeletal 42 OS=Mus musculus GN=Krt42 PE=1 SV=1 - [K1C42_MOUSE]	15.5766	11.73	4	1	4	4	452	50.1019	5.16064
Q497V5	S1 RNA-binding domain-containing protein 1 OS=Mus musculus GN=Srbd1 PE=1 SV=2 - [SRBD1_MOUSE]	15.1657	5.32	1	4	4	4	1015	114.02	8.77783
Q8VI75	Importin-4 OS=Mus musculus GN=Ipo4 PE=1 SV=1 - [IPO4_MOUSE]	13.7594	3.51	1	3	3	4	1082	119.198	5.03369
Q60865	Caprin-1 OS=Mus musculus GN=Caprin1 PE=1 SV=2 - [CAPR1_MOUSE]	13.2923	12.02	1	4	4	4	707	78.1208	5.24951
Q61210	Rho guanine nucleotide exchange factor 1 OS=Mus musculus GN=Arhgef1 PE=1 SV=2 - [ARHG1_MOUSE]	11.9857	5.65	1	3	3	3	920	102.741	5.60498
Q9JIK5	Nucleolar RNA helicase 2 OS=Mus musculus GN=Ddx21 PE=1 SV=3 - [DDX21_MOUSE]	11.8244	5.29	1	3	3	3	851	93.4932	9.11475
P23249	Putative helicase MOV-10 OS=Mus musculus GN=Mov10 PE=1 SV=2 - [MOV10_MOUSE]	11.2726	3.98	1	3	3	3	1004	113.512	9.01221
Q8BTM8	Filamin-A OS=Mus musculus GN=Flna PE=1 SV=5 - [FLNA_MOUSE]	11.1463	1.96	1	3	3	3	2647	281.046	6.03662
Q61768	Kinesin-1 heavy chain OS=Mus musculus GN=Kif5b PE=1 SV=3 - [KINH_MOUSE]	11.0143	4.47	1	3	3	3	963	109.484	6.44287
P02535	Keratin, type I cytoskeletal 10 OS=Mus musculus GN=Krt10 PE=1 SV=3 - [K1C10_MOUSE]	10.3534	5.44	3	2	3	3	570	57.7351	5.10986
Q8K019	Bcl-2-associated transcription factor 1 OS=Mus musculus GN=Bclaf1 PE=1 SV=2 - [BCLF1_MOUSE]	10.3204	5.01	1	3	3	3	919	105.939	9.99365
Q7TPV4	Myb-binding protein 1A OS=Mus musculus GN=Mybbp1a PE=1 SV=2 - [MBB1A_MOUSE]	10.2086	5.06	1	3	3	3	1344	151.942	8.95361
Q3TTY5	Keratin, type II cytoskeletal 2 epidermal OS=Mus musculus GN=Krt2 PE=1 SV=1 - [K22E_MOUSE]	10.1497	3.68	1	2	2	3	707	70.8798	8.06006
Q922U2	Keratin, type II cytoskeletal 5 OS=Mus musculus GN=Krt5 PE=1 SV=1 - [K2C5_MOUSE]	9.98696	6.38	6	3	3	3	580	61.7286	7.75244
Q91V92	ATP-citrate synthase OS=Mus musculus GN=Acly PE=1 SV=1 - [ACLY_MOUSE]	9.67083	5.5	1	3	3	3	1091	119.651	7.44482
Q80Y44	Probable ATP-dependent RNA helicase DDX10 OS=Mus musculus GN=Ddx10 PE=1 SV=2 - [DDX10_MOUSE]	9.55376	6.17	1	3	3	3	875	100.676	7.75244
O35691	Pinin OS=Mus musculus GN=Pnn PE=1 SV=4 - [PININ_MOUSE]	9.55351	5.79	1	3	3	3	725	82.3864	7.00537
O54931	A-kinase anchor protein 2 OS=Mus musculus GN=Akap2 PE=1 SV=3 - [AKAP2_MOUSE]	9.38299	4.48	1	2	2	2	893	98.5186	5.21143
Q8R4U7	Leucine zipper protein 1 OS=Mus musculus GN=Luzp1 PE=1 SV=2 - [LUZP1_MOUSE]	9.16324	4.03	1	3	3	3	1068	119.239	7.98682
Q00PI9	Heterogeneous nuclear ribonucleoprotein U-like protein 2 OS=Mus musculus GN=Hnrnpul2 PE=1 SV=2 - [HNRL2_MOUSE]	9.0498	4.43	1	2	2	2	745	84.8878	4.89404
Q8VIJ6	Splicing factor, proline- and glutamine-rich OS=Mus musculus GN=Sfpq PE=1 SV=1 - [SFPQ_MOUSE]	8.79433	5.58	1	2	2	2	699	75.3943	9.43701
Q62261	Spectrin beta chain, non-erythrocytic 1 OS=Mus musculus GN=Sptbn1 PE=1 SV=2 - [SPTB2_MOUSE]	8.21468	1.61	1	2	2	2	2363	274.052	5.57959
Q921U8	Smoothelin OS=Mus musculus GN=Smtn PE=2 SV=2 - [SMTN_MOUSE]	7.96467	2.82	1	2	2	2	923	100.228	8.95361
Q3UPF5	Zinc finger CCCH-type antiviral protein 1 OS=Mus musculus GN=Zc3hav1 PE=1 SV=1 - [ZCCHV_MOUSE]	7.47153	4.65	1	2	2	2	946	106.619	8.26514
Q9ERG0	LIM domain and actin-binding protein 1 OS=Mus musculus GN=Lima1 PE=1 SV=3 - [LIMA1_MOUSE]	7.46205	3.72	1	2	2	2	753	84.0081	6.59521
Q8C2E7	WASH complex subunit strumpellin OS=Mus musculus GN=Kiaa0196 PE=2 SV=2 - [STRUM_MOUSE]	7.06197	2.42	1	2	2	2	1159	134.025	7.12256
Q8K4L3	Supervillin OS=Mus musculus GN=Svil PE=1 SV=1 - [SVIL_MOUSE]	7.00891	1.38	1	2	2	2	2170	243.011	6.87354
Q9EPL8	Importin-7 OS=Mus musculus GN=Ipo7 PE=1 SV=2 - [IPO7_MOUSE]	6.77364	2.79	1	2	2	2	1038	119.41	4.81787
Q9Z315	U4/U6.U5 tri-snRNP-associated protein 1 OS=Mus musculus GN=Sart1 PE=2 SV=1 - [SNUT1_MOUSE]	6.74325	4.84	1	2	2	2	806	90.8304	5.8208
Q99KG3	RNA-binding protein 10 OS=Mus musculus GN=Rbm10 PE=1 SV=1 - [RBM10_MOUSE]	6.65986	5.7	1	2	2	2	930	103.43	5.92236
Q8C8U0	Liprin-beta-1 OS=Mus musculus GN=Ppfibp1 PE=1 SV=3 - [LIPB1_MOUSE]	6.55541	2.99	1	2	2	2	969	108.472	5.49072
Q62318	Transcription intermediary factor 1-beta OS=Mus musculus GN=Trim28 PE=1 SV=3 - [TIF1B_MOUSE]	5.94213	3	1	2	2	2	834	88.7905	5.77002
Q9DBR7	Protein phosphatase 1 regulatory subunit 12A OS=Mus musculus GN=Ppp1r12a PE=1 SV=2 - [MYPT1_MOUSE]	5.12872	2.14	1	1	1	1	1029	114.927	5.49072
Q8VHX6	Filamin-C OS=Mus musculus GN=Flnc PE=1 SV=3 - [FLNC_MOUSE]	5.01238	0.62	1	1	1	1	2726	290.937	5.94775
Q921M3	Splicing factor 3B subunit 3 OS=Mus musculus GN=Sf3b3 PE=2 SV=1 - [SF3B3_MOUSE]	4.99334	1.4	1	1	1	1	1217	135.465	5.26221
Q9WUM4	Coronin-1C OS=Mus musculus GN=Coro1c PE=1 SV=2 - [COR1C_MOUSE]	4.94168	3.38	1	1	1	1	474	53.087	7.07861
Q8BWZ3	N-alpha-acetyltransferase 25, NatB auxiliary subunit OS=Mus musculus GN=Naa25 PE=1 SV=1 - [NAA25_MOUSE]	4.63007	1.34	1	1	1	1	972	111.637	6.52197
P70700	DNA-directed RNA polymerase I subunit RPA2 OS=Mus musculus GN=Polr1b PE=2 SV=2 - [RPA2_MOUSE]	4.48114	1.41	1	1	1	1	1135	128.129	7.57666
P19221	Prothrombin OS=Mus musculus GN=F2 PE=1 SV=1 - [THRB_MOUSE]	4.34296	3.4	1	1	1	1	618	70.2237	6.43018
Q6IFZ9	Keratin, type II cytoskeletal 74 OS=Mus musculus GN=Krt74 PE=2 SV=1 - [K2C74_MOUSE]	4.18921	2.42	5	1	1	1	495	54.7123	5.71924
P97310	DNA replication licensing factor MCM2 OS=Mus musculus GN=Mcm2 PE=1 SV=3 - [MCM2_MOUSE]	4.08935	1.22	1	1	1	1	904	102.013	5.71924
Q6PCM2	Integrator complex subunit 6 OS=Mus musculus GN=Ints6 PE=2 SV=1 - [INT6_MOUSE]	4.02119	1.7	1	1	1	1	883	99.5982	8.77783
Q3UWZ0	Tripartite motif-containing protein 75 OS=Mus musculus GN=Trim75 PE=2 SV=1 - [TRI75_MOUSE]	3.90017	3.21	1	1	1	1	467	53.3506	7.56201
P11103	Poly [ADP-ribose] polymerase 1 OS=Mus musculus GN=Parp1 PE=1 SV=3 - [PARP1_MOUSE]	3.76346	1.28	1	1	1	1	1013	113.028	8.95361
Q569Z6	Thyroid hormone receptor-associated protein 3 OS=Mus musculus GN=Thrap3 PE=1 SV=1 - [TR150_MOUSE]	3.61471	1.37	1	1	1	1	951	108.114	10.1694
Q9WU62	Inner centromere protein OS=Mus musculus GN=Incenp PE=1 SV=2 - [INCE_MOUSE]	3.56787	3.52	1	1	1	1	880	101.147	9.5542
Q99MR6	Serrate RNA effector molecule homolog OS=Mus musculus GN=Srrt PE=1 SV=1 - [SRRT_MOUSE]	3.55643	2.4	1	1	1	1	875	100.39	5.97314
Q9D2C2	Protein SAAL1 OS=Mus musculus GN=Saal1 PE=1 SV=1 - [SAAL1_MOUSE]	3.50319	3.8	1	1	1	1	474	52.735	4.52588
Q7TPR4	Alpha-actinin-1 OS=Mus musculus GN=Actn1 PE=1 SV=1 - [ACTN1_MOUSE]	3.48681	1.35	4	1	1	1	892	103.004	5.37646
Q64737	Trifunctional purine biosynthetic protein adenosine-3 OS=Mus musculus GN=Gart PE=2 SV=3 - [PUR2_MOUSE]	3.46174	2.38	1	1	1	1	1010	107.436	6.68311
P10126	Elongation factor 1-alpha 1 OS=Mus musculus GN=Eef1a1 PE=1 SV=3 - [EF1A1_MOUSE]	3.44368	5.19	1	1	1	1	462	50.0821	9.01221
P40694	DNA-binding protein SMUBP-2 OS=Mus musculus GN=Ighmbp2 PE=1 SV=1 - [SMBP2_MOUSE]	3.4215	1.31	1	1	1	1	993	109.399	8.39697
Q8C804	Spindle and centriole-associated protein 1 OS=Mus musculus GN=Spice1 PE=1 SV=2 - [SPICE_MOUSE]	3.40579	2.09	1	1	1	1	860	95.5867	7.04932
P15864	Histone H1.2 OS=Mus musculus GN=Hist1h1c PE=1 SV=2 - [H12_MOUSE]	3.40502	4.72	4	1	1	1	212	21.2537	11.0044
Q9WTS6	Teneurin-3 OS=Mus musculus GN=Tenm3 PE=1 SV=1 - [TEN3_MOUSE]	3.39803	0.77	1	1	1	1	2715	302.874	6.50732
Q6ZPF4	Formin-like protein 3 OS=Mus musculus GN=Fmnl3 PE=1 SV=2 - [FMNL3_MOUSE]	3.37481	1.95	1	1	1	1	1028	117.095	6.66846
Q80U95	Ubiquitin-protein ligase E3C OS=Mus musculus GN=Ube3c PE=2 SV=2 - [UBE3C_MOUSE]	3.32398	1.57	1	1	1	1	1083	123.896	6.39209
Q8R1B4	Eukaryotic translation initiation factor 3 subunit C OS=Mus musculus GN=Eif3c PE=1 SV=1 - [EIF3C_MOUSE]	3.30912	1.32	1	1	1	1	911	105.465	5.78271
Q8BWW4	La-related protein 4 OS=Mus musculus GN=Larp4 PE=1 SV=2 - [LARP4_MOUSE]	3.30217	1.81	1	1	1	1	719	79.7134	6.39209
Q6P1H6	Ankyrin repeat and LEM domain-containing protein 2 OS=Mus musculus GN=Ankle2 PE=2 SV=2 - [ANKL2_MOUSE]	3.28031	2.49	1	1	1	1	964	106.132	7.37158
Q499D0	Forkhead box protein N3 OS=Mus musculus GN=Foxn3 PE=1 SV=1 - [FOXN3_MOUSE]	3.27222	4.16	1	1	1	1	457	50.3139	7.53271
Q8K1A6	Coiled-coil and C2 domain-containing protein 1A OS=Mus musculus GN=Cc2d1a PE=1 SV=2 - [C2D1A_MOUSE]	3.24445	1.7	1	1	1	1	943	103.634	7.84033
Q6NZC7	SEC23-interacting protein OS=Mus musculus GN=Sec23ip PE=1 SV=2 - [S23IP_MOUSE]	3.24036	2.1	1	1	1	1	998	110.711	5.93506
Q8BIE6	FERM domain-containing protein 4A OS=Mus musculus GN=Frmd4a PE=1 SV=2 - [FRM4A_MOUSE]	3.23724	2.35	1	1	1	1	1020	113.809	8.92432
Q8BG95	Protein phosphatase 1 regulatory subunit 12B OS=Mus musculus GN=Ppp1r12b PE=1 SV=2 - [MYPT2_MOUSE]	3.23031	1.23	1	1	1	1	976	108.984	5.74463
P24547	Inosine-5'-monophosphate dehydrogenase 2 OS=Mus musculus GN=Impdh2 PE=1 SV=2 - [IMDH2_MOUSE]	3.2227	2.72	1	1	1	1	514	55.7798	7.28369
P07724	Serum albumin OS=Mus musculus GN=Alb PE=1 SV=3 - [ALBU_MOUSE]	3.19119	2.14	1	1	1	1	608	68.6477	6.07471
P28660	Nck-associated protein 1 OS=Mus musculus GN=Nckap1 PE=1 SV=2 - [NCKP1_MOUSE]	3.15867	0.98	1	1	1	1	1128	128.7	6.62451
O35261	Transcription factor E2F3 OS=Mus musculus GN=E2f3 PE=1 SV=2 - [E2F3_MOUSE]	3.11808	3.72	1	1	1	1	457	48.727	5.43994
P01942	Hemoglobin subunit alpha OS=Mus musculus GN=Hba PE=1 SV=2 - [HBA_MOUSE]	3.02985	10.56	1	1	1	1	142	15.0758	8.22119
Q7TMY8	E3 ubiquitin-protein ligase HUWE1 OS=Mus musculus GN=Huwe1 PE=1 SV=5 - [HUWE1_MOUSE]	2.96705	0.25	1	1	1	1	4377	482.332	5.22412
Q99J10	Cytoplasmic tRNA 2-thiolation protein 1 OS=Mus musculus GN=Ctu1 PE=2 SV=1 - [CTU1_MOUSE]	2.92562	1.9	1	1	1	1	420	43.7951	8.104
Q8VDN2	Sodium/potassium-transporting ATPase subunit alpha-1 OS=Mus musculus GN=Atp1a1 PE=1 SV=1 - [AT1A1_MOUSE]	2.87694	1.08	1	1	1	1	1023	112.91	5.45264
Q61656	Probable ATP-dependent RNA helicase DDX5 OS=Mus musculus GN=Ddx5 PE=1 SV=2 - [DDX5_MOUSE]	2.85868	1.95	2	1	1	1	614	69.2468	8.92432
Q8R2U7	Leucine-rich repeat-containing protein 42 OS=Mus musculus GN=Lrrc42 PE=2 SV=1 - [LRC42_MOUSE]	2.84294	3.56	1	1	1	1	421	47.9184	7.40088
Q3ULJ0	Glycerol-3-phosphate dehydrogenase 1-like protein OS=Mus musculus GN=Gpd1l PE=1 SV=2 - [GPD1L_MOUSE]	2.81261	3.13	1	1	1	1	351	38.2009	6.771
Q811D0	Disks large homolog 1 OS=Mus musculus GN=Dlg1 PE=1 SV=1 - [DLG1_MOUSE]	2.80103	1.1	1	1	1	1	905	100.058	5.79541
Q80YR4	Zinc finger protein 598 OS=Mus musculus GN=Znf598 PE=2 SV=1 - [ZN598_MOUSE]	2.80065	1.87	1	1	1	1	908	99.1295	8.33838
Q9D733	Pancreatic secretory granule membrane major glycoprotein GP2 OS=Mus musculus GN=Gp2 PE=2 SV=3 - [GP2_MOUSE]	2.80033	2.26	1	1	1	1	531	59.1151	5.18604
Q62417	Sorbin and SH3 domain-containing protein 1 OS=Mus musculus GN=Sorbs1 PE=1 SV=2 - [SRBS1_MOUSE]	2.79549	1.32	1	1	1	1	1290	142.982	8.25049
Q9WU40	Inner nuclear membrane protein Man1 OS=Mus musculus GN=Lemd3 PE=1 SV=2 - [MAN1_MOUSE]	2.74408	1.3	1	1	1	1	921	100.244	7.54736
Q9JJA2	Conserved oligomeric Golgi complex subunit 8 OS=Mus musculus GN=Cog8 PE=2 SV=3 - [COG8_MOUSE]	2.73964	2.5	1	1	1	1	640	71.5568	5.18604
Q9EPS3	D-glucuronyl C5-epimerase OS=Mus musculus GN=Glce PE=1 SV=2 - [GLCE_MOUSE]	2.72073	3.07	1	1	1	1	618	70.0446	8.85107
Q5I012	Putative sodium-coupled neutral amino acid transporter 10 OS=Mus musculus GN=Slc38a10 PE=1 SV=2 - [S38AA_MOUSE]	2.71977	1.19	1	1	1	1	1090	117.12	5.96045

## Sheet: 7
Accession	Description	Score	Coverage	# Proteins	# Unique Peptides	# Peptides	# PSMs	# AAs	MW [kDa]	calc. pI
Q9WTI7	Unconventional myosin-Ic OS=Mus musculus GN=Myo1c PE=1 SV=2 - [MYO1C_MOUSE]	281.325	49.01	5	50	50	73	1063	121.868	9.34912
P57780	Alpha-actinin-4 OS=Mus musculus GN=Actn4 PE=1 SV=1 - [ACTN4_MOUSE]	246.481	61.84	2	29	42	65	912	104.911	5.41455
Q7TPR4	Alpha-actinin-1 OS=Mus musculus GN=Actn1 PE=1 SV=1 - [ACTN1_MOUSE]	239.007	52.91	2	29	42	63	892	103.004	5.37646
Q8VIJ6	Splicing factor, proline- and glutamine-rich OS=Mus musculus GN=Sfpq PE=1 SV=1 - [SFPQ_MOUSE]	200.985	44.92	1	26	26	54	699	75.3943	9.43701
Q9JIK5	Nucleolar RNA helicase 2 OS=Mus musculus GN=Ddx21 PE=1 SV=3 - [DDX21_MOUSE]	141.313	44.89	1	28	28	34	851	93.4932	9.11475
Q5SYD0	Unconventional myosin-Id OS=Mus musculus GN=Myo1d PE=1 SV=1 - [MYO1D_MOUSE]	82.2509	24.95	1	17	18	21	1006	116.007	9.40771
P26231	Catenin alpha-1 OS=Mus musculus GN=Ctnna1 PE=1 SV=1 - [CTNA1_MOUSE]	60.5558	26.16	1	13	13	13	906	100.044	6.22705
Q6A068	Cell division cycle 5-like protein OS=Mus musculus GN=Cdc5l PE=1 SV=2 - [CDC5L_MOUSE]	58.3448	30.55	1	14	14	15	802	92.1325	8.01611
Q60865	Caprin-1 OS=Mus musculus GN=Caprin1 PE=1 SV=2 - [CAPR1_MOUSE]	52.0154	16.27	1	8	8	12	707	78.1208	5.24951
Q78PY7	Staphylococcal nuclease domain-containing protein 1 OS=Mus musculus GN=Snd1 PE=1 SV=1 - [SND1_MOUSE]	50.5053	20.33	1	12	12	14	910	102.025	7.43018
Q8VDD5	Myosin-9 OS=Mus musculus GN=Myh9 PE=1 SV=4 - [MYH9_MOUSE]	49.8103	10.05	3	13	13	13	1960	226.232	5.65576
P25206	DNA replication licensing factor MCM3 OS=Mus musculus GN=Mcm3 PE=1 SV=2 - [MCM3_MOUSE]	45.4807	21.18	1	9	9	10	812	91.4892	5.5542
P60710	Actin, cytoplasmic 1 OS=Mus musculus GN=Actb PE=1 SV=1 - [ACTB_MOUSE]	44.404	41.33	6	10	10	11	375	41.7097	5.47803
P58252	Elongation factor 2 OS=Mus musculus GN=Eef2 PE=1 SV=2 - [EF2_MOUSE]	40.5708	15.38	1	8	8	10	858	95.2529	6.82959
Q9ERG0	LIM domain and actin-binding protein 1 OS=Mus musculus GN=Lima1 PE=1 SV=3 - [LIMA1_MOUSE]	39.5625	21.25	1	9	9	10	753	84.0081	6.59521
Q9QXS1	Plectin OS=Mus musculus GN=Plec PE=1 SV=2 - [PLEC_MOUSE]	38.6293	2.56	1	10	10	11	4691	533.889	5.96045
Q9QZE5	Coatomer subunit gamma-1 OS=Mus musculus GN=Copg1 PE=2 SV=1 - [COPG1_MOUSE]	36.2538	14.65	2	7	7	9	874	97.4504	5.35107
Q9Z315	U4/U6.U5 tri-snRNP-associated protein 1 OS=Mus musculus GN=Sart1 PE=2 SV=1 - [SNUT1_MOUSE]	34.3113	17.12	1	9	9	10	806	90.8304	5.8208
Q5SV80	Unconventional myosin-XIX OS=Mus musculus GN=Myo19 PE=2 SV=1 - [MYO19_MOUSE]	30.0805	11.53	1	7	7	7	963	108.006	7.89893
Q80W68	Kin of IRRE-like protein 1 OS=Mus musculus GN=Kirrel PE=1 SV=1 - [KIRR1_MOUSE]	29.7234	12.8	1	6	6	7	789	87.1218	5.92236
Q6P542	ATP-binding cassette sub-family F member 1 OS=Mus musculus GN=Abcf1 PE=1 SV=1 - [ABCF1_MOUSE]	29.247	15.17	1	7	7	7	837	94.8869	6.50732
Q9WU78	Programmed cell death 6-interacting protein OS=Mus musculus GN=Pdcd6ip PE=1 SV=3 - [PDC6I_MOUSE]	28.721	14.38	1	7	7	8	869	95.9642	6.52197
A2AI08	Taperin OS=Mus musculus GN=Tprn PE=1 SV=1 - [TPRN_MOUSE]	28.3713	13.89	1	7	7	8	749	80.0397	7.09326
Q922K7	Putative ribosomal RNA methyltransferase NOP2 OS=Mus musculus GN=Nop2 PE=2 SV=1 - [NOP2_MOUSE]	25.2362	15.51	1	7	7	7	793	86.6987	9.21729
P20152	Vimentin OS=Mus musculus GN=Vim PE=1 SV=3 - [VIME_MOUSE]	24.1369	20.6	1	7	7	7	466	53.6551	5.12256
Q8BX02	KN motif and ankyrin repeat domain-containing protein 2 OS=Mus musculus GN=Kank2 PE=1 SV=1 - [KANK2_MOUSE]	22.193	11.74	1	5	5	5	843	90.1896	5.5542
Q61781	Keratin, type I cytoskeletal 14 OS=Mus musculus GN=Krt14 PE=1 SV=2 - [K1C14_MOUSE]	21.8961	15.29	3	2	6	6	484	52.8339	5.17334
Q6P6L0	Filamin A-interacting protein 1-like OS=Mus musculus GN=Filip1l PE=1 SV=2 - [FIL1L_MOUSE]	21.5971	5.22	1	5	5	6	1131	129.692	6.3667
P17427	AP-2 complex subunit alpha-2 OS=Mus musculus GN=Ap2a2 PE=1 SV=2 - [AP2A2_MOUSE]	20.7151	10.45	1	5	6	6	938	103.951	6.93213
P08113	Endoplasmin OS=Mus musculus GN=Hsp90b1 PE=1 SV=2 - [ENPL_MOUSE]	19.7487	8.98	1	4	4	5	802	92.4183	4.81787
Q9QXS6	Drebrin OS=Mus musculus GN=Dbn1 PE=1 SV=4 - [DREB_MOUSE]	18.8467	10.34	1	4	4	4	706	77.2392	4.48779
Q9JIF7	Coatomer subunit beta OS=Mus musculus GN=Copb1 PE=1 SV=1 - [COPB_MOUSE]	18.5986	6.3	1	4	4	5	953	106.998	5.99854
P09405	Nucleolin OS=Mus musculus GN=Ncl PE=1 SV=2 - [NUCL_MOUSE]	18.5375	11.74	1	5	5	5	707	76.6768	4.75439
Q9DBG3	AP-2 complex subunit beta OS=Mus musculus GN=Ap2b1 PE=1 SV=1 - [AP2B1_MOUSE]	18.0877	8.75	1	4	5	5	937	104.516	5.37646
Q6IFX2	Keratin, type I cytoskeletal 42 OS=Mus musculus GN=Krt42 PE=1 SV=1 - [K1C42_MOUSE]	18.0009	12.39	3	1	5	5	452	50.1019	5.16064
Q922U2	Keratin, type II cytoskeletal 5 OS=Mus musculus GN=Krt5 PE=1 SV=1 - [K2C5_MOUSE]	17.6418	10	4	3	5	6	580	61.7286	7.75244
Q6NXH9	Keratin, type II cytoskeletal 73 OS=Mus musculus GN=Krt73 PE=1 SV=1 - [K2C73_MOUSE]	17.4534	4.27	5	1	2	5	539	58.8747	8.08936
Q9DBY8	Nuclear valosin-containing protein-like OS=Mus musculus GN=Nvl PE=1 SV=1 - [NVL_MOUSE]	17.0123	8.42	1	5	5	5	855	94.417	6.354
Q04750	DNA topoisomerase 1 OS=Mus musculus GN=Top1 PE=1 SV=2 - [TOP1_MOUSE]	16.8106	8.87	1	5	5	5	767	90.8189	9.33447
Q8K4L0	ATP-dependent RNA helicase DDX54 OS=Mus musculus GN=Ddx54 PE=1 SV=1 - [DDX54_MOUSE]	16.1908	11.44	1	4	4	4	874	97.6873	10.0083
Q640M1	U3 small nucleolar RNA-associated protein 14 homolog A OS=Mus musculus GN=Utp14a PE=2 SV=1 - [UT14A_MOUSE]	15.7444	6.13	2	3	3	4	767	87.2117	9.20264
Q8R3N1	Nucleolar protein 14 OS=Mus musculus GN=Nop14 PE=1 SV=2 - [NOP14_MOUSE]	15.3012	8.49	1	5	5	5	860	98.7075	7.59131
P04104	Keratin, type II cytoskeletal 1 OS=Mus musculus GN=Krt1 PE=1 SV=4 - [K2C1_MOUSE]	14.1187	5.65	3	2	3	4	637	65.5653	8.14795
Q5SUA5	Unconventional myosin-Ig OS=Mus musculus GN=Myo1g PE=2 SV=1 - [MYO1G_MOUSE]	13.5119	3.03	1	1	2	4	1024	117.153	8.5874
Q9ESV0	ATP-dependent RNA helicase DDX24 OS=Mus musculus GN=Ddx24 PE=1 SV=2 - [DDX24_MOUSE]	12.9466	6.07	1	3	3	4	857	96.3686	9.36377
Q3V3R1	Monofunctional C1-tetrahydrofolate synthase, mitochondrial OS=Mus musculus GN=Mthfd1l PE=1 SV=2 - [C1TM_MOUSE]	12.6801	6.96	1	3	3	3	977	105.662	7.02002
Q02053	Ubiquitin-like modifier-activating enzyme 1 OS=Mus musculus GN=Uba1 PE=1 SV=1 - [UBA1_MOUSE]	12.5306	6.43	1	3	3	3	1058	117.734	5.65576
P07744	Keratin, type II cytoskeletal 4 OS=Mus musculus GN=Krt4 PE=1 SV=2 - [K2C4_MOUSE]	12.4496	8.57	4	1	4	4	525	56.2484	8.14795
Q80YS6	Actin filament-associated protein 1 OS=Mus musculus GN=Afap1 PE=1 SV=1 - [AFAP1_MOUSE]	11.8465	4.51	1	4	4	4	731	80.5646	8.67529
Q6NZF1	Zinc finger CCCH domain-containing protein 11A OS=Mus musculus GN=Zc3h11a PE=1 SV=1 - [ZC11A_MOUSE]	11.6981	6.69	1	3	3	3	792	86.4384	8.1333
B2RQE8	Rho GTPase-activating protein 42 OS=Mus musculus GN=Arhgap42 PE=2 SV=1 - [RHG42_MOUSE]	11.265	4.52	1	3	3	3	841	94.5759	8.00146
Q9ERK4	Exportin-2 OS=Mus musculus GN=Cse1l PE=2 SV=1 - [XPO2_MOUSE]	11.2263	5.56	1	3	3	3	971	110.384	5.77002
Q8CB77	Transcription elongation factor B polypeptide 3 OS=Mus musculus GN=Tceb3 PE=1 SV=3 - [ELOA1_MOUSE]	10.7331	5.69	1	3	3	3	773	87.108	9.61279
P02535	Keratin, type I cytoskeletal 10 OS=Mus musculus GN=Krt10 PE=1 SV=3 - [K1C10_MOUSE]	10.7278	5.61	1	3	3	3	570	57.7351	5.10986
Q61879	Myosin-10 OS=Mus musculus GN=Myh10 PE=1 SV=2 - [MYH10_MOUSE]	10.3775	2.43	1	3	3	3	1976	228.855	5.5415
Q5SXY1	Cytospin-B OS=Mus musculus GN=Specc1 PE=1 SV=2 - [CYTSB_MOUSE]	10.2526	4.59	1	3	3	3	1067	118.029	6.63916
Q3TTY5	Keratin, type II cytoskeletal 2 epidermal OS=Mus musculus GN=Krt2 PE=1 SV=1 - [K22E_MOUSE]	9.50692	5.66	2	2	3	3	707	70.8798	8.06006
Q3UMC0	Spermatogenesis-associated protein 5 OS=Mus musculus GN=Spata5 PE=2 SV=2 - [SPAT5_MOUSE]	9.02361	2.13	1	1	1	2	893	97.1949	8.23584
Q8BH74	Nuclear pore complex protein Nup107 OS=Mus musculus GN=Nup107 PE=2 SV=1 - [NU107_MOUSE]	8.42544	3.13	1	2	2	2	926	106.65	5.42725
O35218	Cleavage and polyadenylation specificity factor subunit 2 OS=Mus musculus GN=Cpsf2 PE=1 SV=1 - [CPSF2_MOUSE]	8.02139	3.84	1	2	2	2	782	88.3267	5.10986
P22777	Plasminogen activator inhibitor 1 OS=Mus musculus GN=Serpine1 PE=1 SV=1 - [PAI1_MOUSE]	7.46814	8.46	1	2	2	2	402	45.1412	6.63916
Q7TMI3	E3 ubiquitin-protein ligase UHRF2 OS=Mus musculus GN=Uhrf2 PE=1 SV=1 - [UHRF2_MOUSE]	7.34365	4.23	1	2	2	2	803	90.0487	8.03076
P17426	AP-2 complex subunit alpha-1 OS=Mus musculus GN=Ap2a1 PE=1 SV=1 - [AP2A1_MOUSE]	7.33443	3.79	1	1	2	2	977	107.596	7.03467
Q8VI84	Nucleolar complex protein 3 homolog OS=Mus musculus GN=Noc3l PE=2 SV=2 - [NOC3L_MOUSE]	7.29719	4.83	1	2	2	2	807	93.1528	9.08545
P30999	Catenin delta-1 OS=Mus musculus GN=Ctnnd1 PE=1 SV=2 - [CTND1_MOUSE]	7.21522	3.62	1	2	2	2	938	104.86	6.87354
P39054	Dynamin-2 OS=Mus musculus GN=Dnm2 PE=1 SV=2 - [DYN2_MOUSE]	6.80849	3.1	1	2	2	2	870	98.0841	7.43018
Q8JZQ9	Eukaryotic translation initiation factor 3 subunit B OS=Mus musculus GN=Eif3b PE=1 SV=1 - [EIF3B_MOUSE]	6.80446	2.86	1	2	2	2	803	91.3131	5.021
P16546	Spectrin alpha chain, non-erythrocytic 1 OS=Mus musculus GN=Sptan1 PE=1 SV=4 - [SPTN1_MOUSE]	6.65872	1.13	1	2	2	2	2472	284.422	5.32568
O35643	AP-1 complex subunit beta-1 OS=Mus musculus GN=Ap1b1 PE=1 SV=2 - [AP1B1_MOUSE]	6.41568	4.45	1	1	2	2	943	103.869	5.17334
Q4FZC9	Nesprin-3 OS=Mus musculus GN=Syne3 PE=1 SV=1 - [SYNE3_MOUSE]	6.15878	3.28	1	2	2	2	975	111.966	6.32861
Q7TPV4	Myb-binding protein 1A OS=Mus musculus GN=Mybbp1a PE=1 SV=2 - [MBB1A_MOUSE]	6.12341	1.49	1	1	1	2	1344	151.942	8.95361
Q91YR7	Pre-mRNA-processing factor 6 OS=Mus musculus GN=Prpf6 PE=2 SV=1 - [PRP6_MOUSE]	6.06458	2.23	1	2	2	2	941	106.655	8.08936
Q8BTM8	Filamin-A OS=Mus musculus GN=Flna PE=1 SV=5 - [FLNA_MOUSE]	5.91028	1.32	1	2	2	2	2647	281.046	6.03662
O54931	A-kinase anchor protein 2 OS=Mus musculus GN=Akap2 PE=1 SV=3 - [AKAP2_MOUSE]	5.86121	2.35	1	1	1	1	893	98.5186	5.21143
Q99PL5	Ribosome-binding protein 1 OS=Mus musculus GN=Rrbp1 PE=2 SV=2 - [RRBP1_MOUSE]	5.78867	1.81	1	2	2	2	1605	172.776	9.33447
Q9Z1X4	Interleukin enhancer-binding factor 3 OS=Mus musculus GN=Ilf3 PE=1 SV=2 - [ILF3_MOUSE]	5.62382	2.34	1	2	2	2	898	95.9614	8.76318
P70423	Cationic amino acid transporter 3 OS=Mus musculus GN=Slc7a3 PE=2 SV=1 - [CTR3_MOUSE]	5.61964	3.24	1	1	1	2	618	67.4154	7.37158
Q8K2V6	Importin-11 OS=Mus musculus GN=Ipo11 PE=1 SV=1 - [IPO11_MOUSE]	5.30942	2.46	1	1	1	1	975	112.344	5.26221
Q8BKJ9	NAD-dependent protein deacetylase sirtuin-7 OS=Mus musculus GN=Sirt7 PE=1 SV=2 - [SIR7_MOUSE]	5.30935	5.72	1	1	1	1	402	45.1175	9.5835
P19001	Keratin, type I cytoskeletal 19 OS=Mus musculus GN=Krt19 PE=1 SV=1 - [K1C19_MOUSE]	5.06436	6.45	2	2	2	2	403	44.5147	5.38916
Q8BGQ7	Alanine--tRNA ligase, cytoplasmic OS=Mus musculus GN=Aars PE=1 SV=1 - [SYAC_MOUSE]	5.04818	1.96	1	1	1	1	968	106.841	5.66846
Q8VEK3	Heterogeneous nuclear ribonucleoprotein U OS=Mus musculus GN=Hnrnpu PE=1 SV=1 - [HNRPU_MOUSE]	4.93318	1.88	1	1	1	1	800	87.8627	6.23975
Q62261	Spectrin beta chain, non-erythrocytic 1 OS=Mus musculus GN=Sptbn1 PE=1 SV=2 - [SPTB2_MOUSE]	4.63074	0.8	1	1	1	1	2363	274.052	5.57959
Q8BSY0	Aspartyl/asparaginyl beta-hydroxylase OS=Mus musculus GN=Asph PE=2 SV=1 - [ASPH_MOUSE]	4.62609	2.7	1	1	1	1	741	82.991	5.08447
Q9CS00	Cactin OS=Mus musculus GN=Cactin PE=1 SV=2 - [CATIN_MOUSE]	4.48559	1.94	1	1	1	1	772	90.6062	9.78857
Q3UMG5	Leucine-rich repeat and calponin homology domain-containing protein 2 OS=Mus musculus GN=Lrch2 PE=2 SV=2 - [LRCH2_MOUSE]	4.39356	2.2	1	1	1	1	773	84.9359	6.58057
P97311	DNA replication licensing factor MCM6 OS=Mus musculus GN=Mcm6 PE=1 SV=1 - [MCM6_MOUSE]	4.12246	1.46	1	1	1	1	821	92.809	5.45264
Q8K371	Angiomotin-like protein 2 OS=Mus musculus GN=Amotl2 PE=2 SV=1 - [AMOL2_MOUSE]	4.05214	1.42	1	1	1	1	772	85.2262	7.21045
Q6PCM2	Integrator complex subunit 6 OS=Mus musculus GN=Ints6 PE=2 SV=1 - [INT6_MOUSE]	3.86205	1.81	1	1	1	1	883	99.5982	8.77783
Q3TXS7	26S proteasome non-ATPase regulatory subunit 1 OS=Mus musculus GN=Psmd1 PE=1 SV=1 - [PSMD1_MOUSE]	3.80914	2.73	1	1	1	1	953	105.663	5.38916
E9Q9A9	2'-5'-oligoadenylate synthase 2 OS=Mus musculus GN=Oas2 PE=2 SV=1 - [OAS2_MOUSE]	3.72515	2.43	1	1	1	1	742	84.9966	6.78564
P0CG49	Polyubiquitin-B OS=Mus musculus GN=Ubb PE=1 SV=1 - [UBB_MOUSE]	3.65669	20.98	4	1	1	1	305	34.3475	7.53271
Q923D5	WW domain-binding protein 11 OS=Mus musculus GN=Wbp11 PE=1 SV=2 - [WBP11_MOUSE]	3.64472	2.5	1	1	1	1	641	69.8308	8.39697
Q9CYA6	Zinc finger CCHC domain-containing protein 8 OS=Mus musculus GN=Zcchc8 PE=2 SV=3 - [ZCHC8_MOUSE]	3.59393	2.4	1	1	1	1	709	77.9769	4.729
Q9CQN1	Heat shock protein 75 kDa, mitochondrial OS=Mus musculus GN=Trap1 PE=1 SV=1 - [TRAP1_MOUSE]	3.52369	1.98	3	1	1	1	706	80.1585	6.68311
Q9Z1Z0	General vesicular transport factor p115 OS=Mus musculus GN=Uso1 PE=1 SV=2 - [USO1_MOUSE]	3.51239	1.25	1	1	1	1	959	106.917	4.93213
Q99LH1	Nucleolar GTP-binding protein 2 OS=Mus musculus GN=Gnl2 PE=2 SV=2 - [NOG2_MOUSE]	3.48017	2.2	1	1	1	1	728	83.2938	9.20264
Q61656	Probable ATP-dependent RNA helicase DDX5 OS=Mus musculus GN=Ddx5 PE=1 SV=2 - [DDX5_MOUSE]	3.40321	1.95	2	1	1	1	614	69.2468	8.92432
Q8R0S2	IQ motif and SEC7 domain-containing protein 1 OS=Mus musculus GN=Iqsec1 PE=1 SV=2 - [IQEC1_MOUSE]	3.38677	1.87	1	1	1	1	961	107.948	7.13721
Q6PHZ5	Putative RNA-binding protein 15B OS=Mus musculus GN=Rbm15b PE=1 SV=2 - [RB15B_MOUSE]	3.35627	1.92	1	1	1	1	887	97.0176	9.90576
Q9WTS6	Teneurin-3 OS=Mus musculus GN=Tenm3 PE=1 SV=1 - [TEN3_MOUSE]	3.35235	0.77	1	1	1	1	2715	302.874	6.50732
Q02248	Catenin beta-1 OS=Mus musculus GN=Ctnnb1 PE=1 SV=1 - [CTNB1_MOUSE]	3.3473	2.43	1	1	1	1	781	85.4162	5.85889
Q68FL6	Methionine--tRNA ligase, cytoplasmic OS=Mus musculus GN=Mars PE=2 SV=1 - [SYMC_MOUSE]	3.33844	2.44	1	1	1	1	902	101.366	7.13721
P53564	Homeobox protein cut-like 1 OS=Mus musculus GN=Cux1 PE=1 SV=3 - [CUX1_MOUSE]	3.30618	1.78	1	1	1	1	1515	165.495	6.31592
Q8VHH5	Arf-GAP with GTPase, ANK repeat and PH domain-containing protein 3 OS=Mus musculus GN=Agap3 PE=1 SV=1 - [AGAP3_MOUSE]	3.28778	1.54	1	1	1	1	910	97.9045	7.75244
Q9DBR1	5'-3' exoribonuclease 2 OS=Mus musculus GN=Xrn2 PE=1 SV=1 - [XRN2_MOUSE]	3.26806	1.79	1	1	1	1	951	108.618	7.59131
Q80W00	Serine/threonine-protein phosphatase 1 regulatory subunit 10 OS=Mus musculus GN=Ppp1r10 PE=1 SV=1 - [PP1RA_MOUSE]	3.26483	2.82	1	1	1	1	888	94.3128	9.15869
P24547	Inosine-5'-monophosphate dehydrogenase 2 OS=Mus musculus GN=Impdh2 PE=1 SV=2 - [IMDH2_MOUSE]	3.2584	2.72	1	1	1	1	514	55.7798	7.28369
Q8VHK9	Probable ATP-dependent RNA helicase DHX36 OS=Mus musculus GN=Dhx36 PE=2 SV=2 - [DHX36_MOUSE]	3.25125	1.3	1	1	1	1	1001	113.812	8.29443
Q8BUM3	Tyrosine-protein phosphatase non-receptor type 7 OS=Mus musculus GN=Ptpn7 PE=2 SV=1 - [PTN7_MOUSE]	3.23115	7.24	1	1	1	1	359	40.3254	6.69775
Q8BWQ6	UPF0505 protein C16orf62 homolog OS=Mus musculus PE=2 SV=2 - [CP062_MOUSE]	3.21948	1.35	1	1	1	1	963	109.007	7.31299
P97329	Kinesin-like protein KIF20A OS=Mus musculus GN=Kif20a PE=2 SV=1 - [KI20A_MOUSE]	3.17123	1.8	1	1	1	1	887	99.8144	6.99072
P43247	DNA mismatch repair protein Msh2 OS=Mus musculus GN=Msh2 PE=2 SV=1 - [MSH2_MOUSE]	3.16074	1.6	1	1	1	1	935	104.085	5.96045
Q9EQC5	N-terminal kinase-like protein OS=Mus musculus GN=Scyl1 PE=1 SV=1 - [NTKL_MOUSE]	3.1454	2.11	1	1	1	1	806	89.104	6.44287
Q3UMT1	Protein phosphatase 1 regulatory subunit 12C OS=Mus musculus GN=Ppp1r12c PE=1 SV=1 - [PP12C_MOUSE]	3.10478	1.92	1	1	1	1	782	84.6339	5.99854
Q02257	Junction plakoglobin OS=Mus musculus GN=Jup PE=1 SV=3 - [PLAK_MOUSE]	3.01921	2.42	1	1	1	1	745	81.7488	6.13818
Q8BGS0	Protein MAK16 homolog OS=Mus musculus GN=Mak16 PE=2 SV=1 - [MAK16_MOUSE]	2.99526	6.08	1	1	1	1	296	35.1636	5.31299
Q8R1F1	Niban-like protein 1 OS=Mus musculus GN=Fam129b PE=1 SV=2 - [NIBL1_MOUSE]	2.95986	1.47	1	1	1	1	749	84.765	5.93506
P50396	Rab GDP dissociation inhibitor alpha OS=Mus musculus GN=Gdi1 PE=1 SV=3 - [GDIA_MOUSE]	2.89086	4.25	1	1	1	1	447	50.4891	5.08447
Q5SWD9	Pre-rRNA-processing protein TSR1 homolog OS=Mus musculus GN=Tsr1 PE=2 SV=1 - [TSR1_MOUSE]	2.85869	1.74	1	1	1	1	803	92.0467	6.99072
Q60597	2-oxoglutarate dehydrogenase, mitochondrial OS=Mus musculus GN=Ogdh PE=1 SV=3 - [ODO1_MOUSE]	2.8225	1.37	1	1	1	1	1023	116.375	6.82959
Q8K4L3	Supervillin OS=Mus musculus GN=Svil PE=1 SV=1 - [SVIL_MOUSE]	2.81499	0.74	1	1	1	1	2170	243.011	6.87354
Q6P5D8	Structural maintenance of chromosomes flexible hinge domain-containing protein 1 OS=Mus musculus GN=Smchd1 PE=2 SV=2 - [SMHD1_MOUSE]	2.79855	0.7	1	1	1	1	2007	225.506	7.23975
P35918	Vascular endothelial growth factor receptor 2 OS=Mus musculus GN=Kdr PE=1 SV=1 - [VGFR2_MOUSE]	2.78188	1.17	1	1	1	1	1367	152.42	6.13818
Q9WUF3	CASP8-associated protein 2 OS=Mus musculus GN=Casp8ap2 PE=1 SV=2 - [C8AP2_MOUSE]	2.77597	0.97	1	1	1	2	1962	218.955	6.66846
Q8R080	G2 and S phase-expressed protein 1 OS=Mus musculus GN=Gtse1 PE=1 SV=2 - [GTSE1_MOUSE]	2.74934	2.29	1	1	1	1	741	78.7034	9.39307
Q8VDF2	E3 ubiquitin-protein ligase UHRF1 OS=Mus musculus GN=Uhrf1 PE=1 SV=2 - [UHRF1_MOUSE]	2.73299	1.41	1	1	1	1	782	88.2479	8.30908
Q9D8W5	26S proteasome non-ATPase regulatory subunit 12 OS=Mus musculus GN=Psmd12 PE=1 SV=4 - [PSD12_MOUSE]	2.71913	3.51	1	1	1	1	456	52.8615	7.06396
Q6PFD5	Disks large-associated protein 3 OS=Mus musculus GN=Dlgap3 PE=1 SV=1 - [DLGP3_MOUSE]	2.68118	1.13	1	1	1	1	977	105.808	8.76318
Q7TQ07	DNA polymerase nu OS=Mus musculus GN=Poln PE=2 SV=2 - [DPOLN_MOUSE]	2.6697	1.62	1	1	1	1	864	96.614	7.75244
Q11011	Puromycin-sensitive aminopeptidase OS=Mus musculus GN=Npepps PE=1 SV=2 - [PSA_MOUSE]	2.66521	1.85	1	1	1	1	920	103.26	5.89697
P35436	Glutamate [NMDA] receptor subunit epsilon-1 OS=Mus musculus GN=Grin2a PE=1 SV=2 - [NMDE1_MOUSE]	2.65642	1.09	1	1	1	1	1464	165.316	7.00537
P21803	Fibroblast growth factor receptor 2 OS=Mus musculus GN=Fgfr2 PE=1 SV=4 - [FGFR2_MOUSE]	2.65205	1.95	1	1	1	3	821	91.9247	5.74463
P16056	Hepatocyte growth factor receptor OS=Mus musculus GN=Met PE=1 SV=1 - [MET_MOUSE]	2.64404	1.45	1	1	1	1	1379	153.451	7.04932
Q6PZD9	CCAAT/enhancer-binding protein epsilon OS=Mus musculus GN=Cebpe PE=2 SV=1 - [CEBPE_MOUSE]	2.62082	4.27	1	1	1	1	281	30.5975	8.98291
A2AB59	Rho GTPase-activating protein 27 OS=Mus musculus GN=Arhgap27 PE=1 SV=1 - [RHG27_MOUSE]	2.60628	1.15	1	1	1	1	869	96.9886	5.93506
O08528	Hexokinase-2 OS=Mus musculus GN=Hk2 PE=1 SV=1 - [HXK2_MOUSE]	2.60535	1.64	1	1	1	1	917	102.469	6.11279
Q6DID3	Protein SCAF8 OS=Mus musculus GN=Scaf8 PE=1 SV=1 - [SCAF8_MOUSE]	2.58671	0.95	1	1	1	1	1268	139.486	8.23584
Q09XV5	Chromodomain-helicase-DNA-binding protein 8 OS=Mus musculus GN=Chd8 PE=1 SV=1 - [CHD8_MOUSE]	2.56747	0.85	1	1	1	1	2582	290.666	6.41748
Q9R053	Sodium channel protein type 11 subunit alpha OS=Mus musculus GN=Scn11a PE=1 SV=2 - [SCNBA_MOUSE]	2.55941	0.85	4	1	1	1	1765	201.253	8.26514

## Sheet: 8
Accession	Description	Score	Coverage	# Proteins	# Unique Peptides	# Peptides	# PSMs	# AAs	MW [kDa]	calc. pI
P09405	Nucleolin OS=Mus musculus GN=Ncl PE=1 SV=2 - [NUCL_MOUSE]	116.79	37.91	1	24	24	29	707	76.6768	4.75439
Q8VIJ6	Splicing factor, proline- and glutamine-rich OS=Mus musculus GN=Sfpq PE=1 SV=1 - [SFPQ_MOUSE]	82.6692	31.76	1	16	16	21	699	75.3943	9.43701
Q7TPW1	Nexilin OS=Mus musculus GN=Nexn PE=1 SV=3 - [NEXN_MOUSE]	70.0631	29	1	15	15	18	607	72.0638	5.0083
P11499	Heat shock protein HSP 90-beta OS=Mus musculus GN=Hsp90ab1 PE=1 SV=3 - [HS90B_MOUSE]	57.8817	25	1	9	12	14	724	83.2291	5.03369
Q8VDF2	E3 ubiquitin-protein ligase UHRF1 OS=Mus musculus GN=Uhrf1 PE=1 SV=2 - [UHRF1_MOUSE]	53.3746	22.25	1	12	12	13	782	88.2479	8.30908
P58252	Elongation factor 2 OS=Mus musculus GN=Eef2 PE=1 SV=2 - [EF2_MOUSE]	48.4676	19.81	1	7	8	11	858	95.2529	6.82959
Q9QXS1	Plectin OS=Mus musculus GN=Plec PE=1 SV=2 - [PLEC_MOUSE]	48.2796	3.92	1	12	12	12	4691	533.889	5.96045
O35286	Putative pre-mRNA-splicing factor ATP-dependent RNA helicase DHX15 OS=Mus musculus GN=Dhx15 PE=2 SV=2 - [DHX15_MOUSE]	48.1974	20.38	1	12	12	12	795	90.9492	7.45947
P49718	DNA replication licensing factor MCM5 OS=Mus musculus GN=Mcm5 PE=2 SV=1 - [MCM5_MOUSE]	45.9355	22.78	1	11	11	12	733	82.2901	8.42627
Q8BQ30	Phostensin OS=Mus musculus GN=Ppp1r18 PE=1 SV=1 - [PPR18_MOUSE]	43.8772	32.15	1	12	12	12	594	65.5901	5.38916
Q8VDD5	Myosin-9 OS=Mus musculus GN=Myh9 PE=1 SV=4 - [MYH9_MOUSE]	41.1436	6.84	3	9	9	10	1960	226.232	5.65576
P13020	Gelsolin OS=Mus musculus GN=Gsn PE=1 SV=3 - [GELS_MOUSE]	31.9449	18.21	1	8	8	8	780	85.8881	6.17627
Q91VR5	ATP-dependent RNA helicase DDX1 OS=Mus musculus GN=Ddx1 PE=1 SV=1 - [DDX1_MOUSE]	29.6211	12.7	1	6	6	7	740	82.4478	7.21045
Q01853	Transitional endoplasmic reticulum ATPase OS=Mus musculus GN=Vcp PE=1 SV=4 - [TERA_MOUSE]	27.9804	13.28	1	7	7	7	806	89.2657	5.26221
Q9ERG0	LIM domain and actin-binding protein 1 OS=Mus musculus GN=Lima1 PE=1 SV=3 - [LIMA1_MOUSE]	25.3865	8.63	1	5	5	7	753	84.0081	6.59521
P70168	Importin subunit beta-1 OS=Mus musculus GN=Kpnb1 PE=1 SV=2 - [IMB1_MOUSE]	24.741	8.56	1	5	5	6	876	97.1221	4.77979
Q5SXY1	Cytospin-B OS=Mus musculus GN=Specc1 PE=1 SV=2 - [CYTSB_MOUSE]	24.4222	9.28	1	5	5	7	1067	118.029	6.63916
P07901	Heat shock protein HSP 90-alpha OS=Mus musculus GN=Hsp90aa1 PE=1 SV=4 - [HS90A_MOUSE]	23.9659	7.5	1	2	5	6	733	84.7348	5.0083
Q02248	Catenin beta-1 OS=Mus musculus GN=Ctnnb1 PE=1 SV=1 - [CTNB1_MOUSE]	22.6134	9.73	1	5	5	6	781	85.4162	5.85889
Q8BGZ7	Keratin, type II cytoskeletal 75 OS=Mus musculus GN=Krt75 PE=1 SV=1 - [K2C75_MOUSE]	18.5947	8.89	7	1	4	5	551	59.7039	8.30908
Q7TPR4	Alpha-actinin-1 OS=Mus musculus GN=Actn1 PE=1 SV=1 - [ACTN1_MOUSE]	17.8513	7.17	3	2	5	5	892	103.004	5.37646
Q3UV17	Keratin, type II cytoskeletal 2 oral OS=Mus musculus GN=Krt76 PE=2 SV=1 - [K22O_MOUSE]	17.6469	7.58	4	0	4	5	594	62.806	8.42627
Q9QXS6	Drebrin OS=Mus musculus GN=Dbn1 PE=1 SV=4 - [DREB_MOUSE]	16.9138	11.61	1	4	4	4	706	77.2392	4.48779
Q6IFX2	Keratin, type I cytoskeletal 42 OS=Mus musculus GN=Krt42 PE=1 SV=1 - [K1C42_MOUSE]	16.478	9.07	6	2	3	4	452	50.1019	5.16064
Q3TTY5	Keratin, type II cytoskeletal 2 epidermal OS=Mus musculus GN=Krt2 PE=1 SV=1 - [K22E_MOUSE]	16.1727	6.51	2	3	4	5	707	70.8798	8.06006
Q8CGC6	RNA-binding protein 28 OS=Mus musculus GN=Rbm28 PE=1 SV=4 - [RBM28_MOUSE]	16.0218	7.6	1	3	3	4	750	84.1622	9.53955
P28740	Kinesin-like protein KIF2A OS=Mus musculus GN=Kif2a PE=1 SV=2 - [KIF2A_MOUSE]	15.6622	10.64	1	4	4	4	705	79.7066	6.72705
P57780	Alpha-actinin-4 OS=Mus musculus GN=Actn4 PE=1 SV=1 - [ACTN4_MOUSE]	13.6964	5.48	3	1	4	4	912	104.911	5.41455
Q2KN98	Cytospin-A OS=Mus musculus GN=Specc1l PE=1 SV=1 - [CYTSA_MOUSE]	13.662	5.28	1	3	3	3	1118	124.412	5.75732
Q3UMG5	Leucine-rich repeat and calponin homology domain-containing protein 2 OS=Mus musculus GN=Lrch2 PE=2 SV=2 - [LRCH2_MOUSE]	12.6435	4.27	1	2	2	3	773	84.9359	6.58057
Q62261	Spectrin beta chain, non-erythrocytic 1 OS=Mus musculus GN=Sptbn1 PE=1 SV=2 - [SPTB2_MOUSE]	11.9512	2.41	1	3	3	3	2363	274.052	5.57959
Q6NXH9	Keratin, type II cytoskeletal 73 OS=Mus musculus GN=Krt73 PE=1 SV=1 - [K2C73_MOUSE]	11.5135	5.75	5	1	3	3	539	58.8747	8.08936
Q3UMT1	Protein phosphatase 1 regulatory subunit 12C OS=Mus musculus GN=Ppp1r12c PE=1 SV=1 - [PP12C_MOUSE]	11.3264	5.37	1	3	3	3	782	84.6339	5.99854
Q60848	Lymphocyte-specific helicase OS=Mus musculus GN=Hells PE=1 SV=2 - [HELLS_MOUSE]	11.2658	6.33	1	3	3	3	821	95.0652	8.00146
P04104	Keratin, type II cytoskeletal 1 OS=Mus musculus GN=Krt1 PE=1 SV=4 - [K2C1_MOUSE]	11.2131	5.97	1	2	3	3	637	65.5653	8.14795
P20152	Vimentin OS=Mus musculus GN=Vim PE=1 SV=3 - [VIME_MOUSE]	11.1645	10.3	1	3	3	3	466	53.6551	5.12256
Q08509	Epidermal growth factor receptor kinase substrate 8 OS=Mus musculus GN=Eps8 PE=1 SV=2 - [EPS8_MOUSE]	11.0973	1.71	1	2	2	3	821	91.6802	7.6499
P60710	Actin, cytoplasmic 1 OS=Mus musculus GN=Actb PE=1 SV=1 - [ACTB_MOUSE]	10.3462	13.87	7	2	2	2	375	41.7097	5.47803
Q921N6	Probable ATP-dependent RNA helicase DDX27 OS=Mus musculus GN=Ddx27 PE=1 SV=3 - [DDX27_MOUSE]	9.63037	4.34	1	3	3	3	760	85.8852	9.24658
P07724	Serum albumin OS=Mus musculus GN=Alb PE=1 SV=3 - [ALBU_MOUSE]	9.44486	4.28	1	2	2	3	608	68.6477	6.07471
Q8C4J7	Transducin beta-like protein 3 OS=Mus musculus GN=Tbl3 PE=2 SV=1 - [TBL3_MOUSE]	9.11528	3.62	1	2	2	2	801	88.2102	6.81494
P49717	DNA replication licensing factor MCM4 OS=Mus musculus GN=Mcm4 PE=2 SV=1 - [MCM4_MOUSE]	8.98956	2.2	1	1	1	2	862	96.6756	7.1958
Q91YU6	Leucine zipper putative tumor suppressor 2 OS=Mus musculus GN=Lzts2 PE=2 SV=3 - [LZTS2_MOUSE]	8.42858	4.92	1	2	2	2	671	72.5338	7.10791
Q80UM3	N-alpha-acetyltransferase 15, NatA auxiliary subunit OS=Mus musculus GN=Naa15 PE=1 SV=1 - [NAA15_MOUSE]	8.35577	3.24	1	2	2	2	865	100.897	7.62061
A2APB8	Targeting protein for Xklp2 OS=Mus musculus GN=Tpx2 PE=1 SV=1 - [TPX2_MOUSE]	8.1818	5.23	1	2	2	2	745	85.8411	9.37842
Q8BKJ9	NAD-dependent protein deacetylase sirtuin-7 OS=Mus musculus GN=Sirt7 PE=1 SV=2 - [SIR7_MOUSE]	7.28517	8.71	1	2	2	2	402	45.1175	9.5835
P19001	Keratin, type I cytoskeletal 19 OS=Mus musculus GN=Krt19 PE=1 SV=1 - [K1C19_MOUSE]	7.12311	6.95	1	1	2	2	403	44.5147	5.38916
Q9DBN5	Lon protease homolog 2, peroxisomal OS=Mus musculus GN=Lonp2 PE=2 SV=1 - [LONP2_MOUSE]	7.02063	3.76	1	2	2	2	852	94.4673	7.2251
B2RQE8	Rho GTPase-activating protein 42 OS=Mus musculus GN=Arhgap42 PE=2 SV=1 - [RHG42_MOUSE]	6.89077	3.09	1	2	2	2	841	94.5759	8.00146
Q9JIK5	Nucleolar RNA helicase 2 OS=Mus musculus GN=Ddx21 PE=1 SV=3 - [DDX21_MOUSE]	6.88188	3.17	1	2	2	2	851	93.4932	9.11475
Q3UFM5	Nucleolar MIF4G domain-containing protein 1 OS=Mus musculus GN=Nom1 PE=2 SV=2 - [NOM1_MOUSE]	5.25384	2.58	1	1	1	1	854	95.8998	8.86572
P02535	Keratin, type I cytoskeletal 10 OS=Mus musculus GN=Krt10 PE=1 SV=3 - [K1C10_MOUSE]	4.75767	3.16	1	2	2	2	570	57.7351	5.10986
Q99KD5	Protein unc-45 homolog A OS=Mus musculus GN=Unc45a PE=1 SV=2 - [UN45A_MOUSE]	4.58712	1.59	1	1	1	1	944	103.382	6.34131
Q62351	Transferrin receptor protein 1 OS=Mus musculus GN=Tfrc PE=1 SV=1 - [TFR1_MOUSE]	4.44511	2.1	1	1	1	1	763	85.6773	6.56592
Q9WVR4	Fragile X mental retardation syndrome-related protein 2 OS=Mus musculus GN=Fxr2 PE=1 SV=1 - [FXR2_MOUSE]	4.34702	2.08	1	1	1	1	673	73.6977	6.22705
Q1HFZ0	tRNA (cytosine(34)-C(5))-methyltransferase OS=Mus musculus GN=Nsun2 PE=1 SV=2 - [NSUN2_MOUSE]	4.23027	2.11	1	1	1	1	757	85.3972	6.58057
Q8BVU0	Leucine-rich repeat and calponin homology domain-containing protein 3 OS=Mus musculus GN=Lrch3 PE=2 SV=3 - [LRCH3_MOUSE]	4.1959	2.57	1	1	1	1	778	86.2872	7.03467
O70551	SRSF protein kinase 1 OS=Mus musculus GN=Srpk1 PE=1 SV=2 - [SRPK1_MOUSE]	4.17738	2.16	1	1	1	1	648	73.0428	6.18896
P0CG49	Polyubiquitin-B OS=Mus musculus GN=Ubb PE=1 SV=1 - [UBB_MOUSE]	4.04186	20.98	4	1	1	1	305	34.3475	7.53271
Q8K4L0	ATP-dependent RNA helicase DDX54 OS=Mus musculus GN=Ddx54 PE=1 SV=1 - [DDX54_MOUSE]	4.03889	2.06	1	1	1	1	874	97.6873	10.0083
Q8VEK3	Heterogeneous nuclear ribonucleoprotein U OS=Mus musculus GN=Hnrnpu PE=1 SV=1 - [HNRPU_MOUSE]	3.94743	2	1	1	1	1	800	87.8627	6.23975
Q9JIX8	Apoptotic chromatin condensation inducer in the nucleus OS=Mus musculus GN=Acin1 PE=1 SV=3 - [ACINU_MOUSE]	3.94507	1.2	1	1	1	1	1338	150.629	5.90967
Q9WTI7	Unconventional myosin-Ic OS=Mus musculus GN=Myo1c PE=1 SV=2 - [MYO1C_MOUSE]	3.94129	1.6	1	1	1	1	1063	121.868	9.34912
Q3UPF5	Zinc finger CCCH-type antiviral protein 1 OS=Mus musculus GN=Zc3hav1 PE=1 SV=1 - [ZCCHV_MOUSE]	3.8749	2.11	1	1	1	1	946	106.619	8.26514
Q8BJ71	Nuclear pore complex protein Nup93 OS=Mus musculus GN=Nup93 PE=2 SV=1 - [NUP93_MOUSE]	3.71672	2.2	1	1	1	1	819	93.2225	5.71924
P11276	Fibronectin OS=Mus musculus GN=Fn1 PE=1 SV=4 - [FINC_MOUSE]	3.62361	0.77	1	1	1	1	2477	272.368	5.59229
Q99LG2	Transportin-2 OS=Mus musculus GN=Tnpo2 PE=2 SV=1 - [TNPO2_MOUSE]	3.49561	1.35	2	1	1	1	887	100.391	4.98291
Q99K01	Pyridoxal-dependent decarboxylase domain-containing protein 1 OS=Mus musculus GN=Pdxdc1 PE=1 SV=2 - [PDXD1_MOUSE]	3.32657	1.65	1	1	1	1	787	87.2807	5.47803
Q923D5	WW domain-binding protein 11 OS=Mus musculus GN=Wbp11 PE=1 SV=2 - [WBP11_MOUSE]	3.2788	2.18	1	1	1	1	641	69.8308	8.39697
Q8BJ05	Zinc finger CCCH domain-containing protein 14 OS=Mus musculus GN=Zc3h14 PE=1 SV=1 - [ZC3HE_MOUSE]	3.27359	1.9	1	1	1	1	735	82.3571	7.37158
Q61879	Myosin-10 OS=Mus musculus GN=Myh10 PE=1 SV=2 - [MYH10_MOUSE]	3.1848	0.71	1	1	1	1	1976	228.855	5.5415
A2ASS6	Titin OS=Mus musculus GN=Ttn PE=1 SV=1 - [TITIN_MOUSE]	3.13432	0.04	1	1	1	1	35213	3904.05	6.20166
Q9WTS6	Teneurin-3 OS=Mus musculus GN=Tenm3 PE=1 SV=1 - [TEN3_MOUSE]	3.12255	0.77	1	1	1	1	2715	302.874	6.50732
Q8K4L3	Supervillin OS=Mus musculus GN=Svil PE=1 SV=1 - [SVIL_MOUSE]	3.00837	0.74	1	1	1	1	2170	243.011	6.87354
Q9D075	tRNA methyltransferase 10 homolog B OS=Mus musculus GN=Trmt10b PE=2 SV=2 - [TM10B_MOUSE]	2.95893	3.77	1	1	1	1	318	36.3543	7.7085
A2AEY4	MAP7 domain-containing protein 3 OS=Mus musculus GN=Map7d3 PE=2 SV=1 - [MA7D3_MOUSE]	2.94827	1.14	1	1	1	1	876	98.1697	9.42236
Q04750	DNA topoisomerase 1 OS=Mus musculus GN=Top1 PE=1 SV=2 - [TOP1_MOUSE]	2.92396	1.69	1	1	1	1	767	90.8189	9.33447
Q7TSV9	Uncharacterized protein C16orf48 homolog OS=Mus musculus PE=2 SV=1 - [CP048_MOUSE]	2.85083	2.02	1	1	1	1	346	38.9426	10.3159
Q9D4H4	Angiomotin-like protein 1 OS=Mus musculus GN=Amotl1 PE=1 SV=2 - [AMOL1_MOUSE]	2.83889	1.45	1	1	1	1	968	107.883	7.38623
Q9ET54	Palladin OS=Mus musculus GN=Palld PE=1 SV=2 - [PALLD_MOUSE]	2.82616	1.7	1	1	1	1	1408	152.037	6.25244
P07146	Anionic trypsin-2 OS=Mus musculus GN=Prss2 PE=2 SV=1 - [TRY2_MOUSE]	2.82095	8.13	1	1	1	1	246	26.1866	4.62744
Q9ES63	Ubiquitin carboxyl-terminal hydrolase 29 OS=Mus musculus GN=Usp29 PE=2 SV=2 - [UBP29_MOUSE]	2.80586	1.61	1	1	1	1	869	97.7617	5.60498
O09046	L-amino-acid oxidase OS=Mus musculus GN=Il4i1 PE=1 SV=1 - [OXLA_MOUSE]	2.77259	3.65	1	1	1	1	630	70.1468	6.82959
Q9ESE1	Lipopolysaccharide-responsive and beige-like anchor protein OS=Mus musculus GN=Lrba PE=1 SV=1 - [LRBA_MOUSE]	2.75929	0.7	1	1	1	1	2856	316.863	5.69385
Q3V1T4	Prolyl 3-hydroxylase 1 OS=Mus musculus GN=Lepre1 PE=2 SV=2 - [P3H1_MOUSE]	2.74752	2.3	1	1	1	1	739	83.5983	5.13525
O88335	ATP-sensitive inward rectifier potassium channel 1 OS=Mus musculus GN=Kcnj1 PE=2 SV=1 - [IRK1_MOUSE]	2.73273	2.69	1	1	1	1	372	42.7481	8.66064

## Sheet: 9
Accession	Description	Score	Coverage	# Proteins	# Unique Peptides	# Peptides	# PSMs	# AAs	MW [kDa]	calc. pI
Q9ERG0	LIM domain and actin-binding protein 1 OS=Mus musculus GN=Lima1 PE=1 SV=3 - [LIMA1_MOUSE]	103.658	41.17	2	22	22	28	753	84.0081	6.59521
Q9QXS1	Plectin OS=Mus musculus GN=Plec PE=1 SV=2 - [PLEC_MOUSE]	49.0775	3.9	1	11	12	14	4691	533.889	5.96045
Q8CAQ8	Mitochondrial inner membrane protein OS=Mus musculus GN=Immt PE=1 SV=1 - [IMMT_MOUSE]	36.6258	18.1	1	9	9	10	757	83.8482	6.60986
Q8VDD5	Myosin-9 OS=Mus musculus GN=Myh9 PE=1 SV=4 - [MYH9_MOUSE]	35.3953	6.33	11	9	9	10	1960	226.232	5.65576
Q91VR5	ATP-dependent RNA helicase DDX1 OS=Mus musculus GN=Ddx1 PE=1 SV=1 - [DDX1_MOUSE]	32.4728	14.73	1	8	8	9	740	82.4478	7.21045
Q91YU6	Leucine zipper putative tumor suppressor 2 OS=Mus musculus GN=Lzts2 PE=2 SV=3 - [LZTS2_MOUSE]	24.0583	8.64	1	5	5	6	671	72.5338	7.10791
Q9DC23	DnaJ homolog subfamily C member 10 OS=Mus musculus GN=Dnajc10 PE=1 SV=2 - [DJC10_MOUSE]	22.8695	10.21	1	6	6	7	793	90.5251	6.96143
Q9R0E1	Procollagen-lysine,2-oxoglutarate 5-dioxygenase 3 OS=Mus musculus GN=Plod3 PE=1 SV=1 - [PLOD3_MOUSE]	22.5007	11.88	1	5	5	6	741	84.8686	6.22705
Q922U1	U4/U6 small nuclear ribonucleoprotein Prp3 OS=Mus musculus GN=Prpf3 PE=1 SV=1 - [PRPF3_MOUSE]	20.4309	10.98	1	5	5	5	683	77.4069	9.49561
P11499	Heat shock protein HSP 90-beta OS=Mus musculus GN=Hsp90ab1 PE=1 SV=3 - [HS90B_MOUSE]	18.9217	8.56	2	5	5	6	724	83.2291	5.03369
Q99MJ9	ATP-dependent RNA helicase DDX50 OS=Mus musculus GN=Ddx50 PE=2 SV=1 - [DDX50_MOUSE]	18.4182	5.99	1	3	3	5	734	82.1248	9.24658
P60710	Actin, cytoplasmic 1 OS=Mus musculus GN=Actb PE=1 SV=1 - [ACTB_MOUSE]	17.752	23.73	3	5	5	5	375	41.7097	5.47803
Q3UYV9	Nuclear cap-binding protein subunit 1 OS=Mus musculus GN=Ncbp1 PE=1 SV=2 - [NCBP1_MOUSE]	16.4804	7.47	1	5	5	5	790	91.8677	6.63916
Q61881	DNA replication licensing factor MCM7 OS=Mus musculus GN=Mcm7 PE=2 SV=1 - [MCM7_MOUSE]	15.5491	8.48	1	4	4	4	719	81.1595	6.3667
Q7TPW1	Nexilin OS=Mus musculus GN=Nexn PE=1 SV=3 - [NEXN_MOUSE]	14.7988	10.71	1	5	5	5	607	72.0638	5.0083
Q8BKJ9	NAD-dependent protein deacetylase sirtuin-7 OS=Mus musculus GN=Sirt7 PE=1 SV=2 - [SIR7_MOUSE]	13.3834	12.69	1	3	3	3	402	45.1175	9.5835
P02535	Keratin, type I cytoskeletal 10 OS=Mus musculus GN=Krt10 PE=1 SV=3 - [K1C10_MOUSE]	10.5002	5.61	1	3	3	3	570	57.7351	5.10986
Q9JIX8	Apoptotic chromatin condensation inducer in the nucleus OS=Mus musculus GN=Acin1 PE=1 SV=3 - [ACINU_MOUSE]	10.2455	2.99	1	3	3	3	1338	150.629	5.90967
Q8VIJ6	Splicing factor, proline- and glutamine-rich OS=Mus musculus GN=Sfpq PE=1 SV=1 - [SFPQ_MOUSE]	10.2437	8.3	1	3	3	3	699	75.3943	9.43701
P49718	DNA replication licensing factor MCM5 OS=Mus musculus GN=Mcm5 PE=2 SV=1 - [MCM5_MOUSE]	9.5087	5.46	1	3	3	3	733	82.2901	8.42627
Q9R0E2	Procollagen-lysine,2-oxoglutarate 5-dioxygenase 1 OS=Mus musculus GN=Plod1 PE=1 SV=1 - [PLOD1_MOUSE]	9.47806	5.36	1	3	3	3	728	83.5423	6.53662
Q922U2	Keratin, type II cytoskeletal 5 OS=Mus musculus GN=Krt5 PE=1 SV=1 - [K2C5_MOUSE]	9.1733	3.79	3	2	2	3	580	61.7286	7.75244
Q6NXH9	Keratin, type II cytoskeletal 73 OS=Mus musculus GN=Krt73 PE=1 SV=1 - [K2C73_MOUSE]	8.63219	4.27	6	1	2	2	539	58.8747	8.08936
Q6IFZ6	Keratin, type II cytoskeletal 1b OS=Mus musculus GN=Krt77 PE=1 SV=1 - [K2C1B_MOUSE]	8.22307	4.2	3	1	2	2	572	61.3216	8.01611
P04104	Keratin, type II cytoskeletal 1 OS=Mus musculus GN=Krt1 PE=1 SV=4 - [K2C1_MOUSE]	7.64788	3.77	3	1	2	2	637	65.5653	8.14795
Q08943	FACT complex subunit SSRP1 OS=Mus musculus GN=Ssrp1 PE=1 SV=2 - [SSRP1_MOUSE]	7.32276	3.67	1	2	2	2	708	80.8103	6.75635
Q80UM7	Mannosyl-oligosaccharide glucosidase OS=Mus musculus GN=Mogs PE=2 SV=1 - [MOGS_MOUSE]	7.0734	4.8	1	2	2	2	834	91.7744	8.99756
P07744	Keratin, type II cytoskeletal 4 OS=Mus musculus GN=Krt4 PE=1 SV=2 - [K2C4_MOUSE]	6.71641	3.81	3	1	2	2	525	56.2484	8.14795
Q61414	Keratin, type I cytoskeletal 15 OS=Mus musculus GN=Krt15 PE=1 SV=2 - [K1C15_MOUSE]	6.40339	3.98	3	2	2	2	452	49.1071	4.85596
Q5F2E7	Nuclear fragile X mental retardation-interacting protein 2 OS=Mus musculus GN=Nufip2 PE=1 SV=1 - [NUFP2_MOUSE]	5.53062	3.9	1	2	2	2	692	75.6107	8.70459
Q9EQH3	Vacuolar protein sorting-associated protein 35 OS=Mus musculus GN=Vps35 PE=1 SV=1 - [VPS35_MOUSE]	5.31042	3.02	1	2	2	2	796	91.6548	5.43994
Q9QXS6	Drebrin OS=Mus musculus GN=Dbn1 PE=1 SV=4 - [DREB_MOUSE]	4.81662	2.55	1	1	1	1	706	77.2392	4.48779
Q9CW46	Ribonucleoprotein PTB-binding 1 OS=Mus musculus GN=Raver1 PE=1 SV=2 - [RAVR1_MOUSE]	4.7674	2.14	1	1	1	1	748	79.3328	8.71924
Q6PE54	Probable ATP-dependent RNA helicase DHX40 OS=Mus musculus GN=Dhx40 PE=2 SV=1 - [DHX40_MOUSE]	3.73724	1.67	1	1	1	1	779	88.4738	8.63135
Q99KI0	Aconitate hydratase, mitochondrial OS=Mus musculus GN=Aco2 PE=1 SV=1 - [ACON_MOUSE]	3.72731	1.92	1	1	1	1	780	85.41	7.92822
Q9Z110	Delta-1-pyrroline-5-carboxylate synthase OS=Mus musculus GN=Aldh18a1 PE=2 SV=2 - [P5CS_MOUSE]	3.61647	1.51	1	1	1	1	795	87.2119	7.54736
Q6IFX2	Keratin, type I cytoskeletal 42 OS=Mus musculus GN=Krt42 PE=1 SV=1 - [K1C42_MOUSE]	3.61139	2.65	1	1	1	1	452	50.1019	5.16064
Q8BJS4	SUN domain-containing protein 2 OS=Mus musculus GN=Sun2 PE=1 SV=3 - [SUN2_MOUSE]	3.5946	1.64	1	1	1	1	731	81.5554	7.02002
Q61545	RNA-binding protein EWS OS=Mus musculus GN=Ewsr1 PE=1 SV=2 - [EWS_MOUSE]	3.59234	2.14	1	1	1	1	655	68.4198	9.33447
P52592	Sphingosine 1-phosphate receptor 2 OS=Mus musculus GN=S1pr2 PE=1 SV=3 - [S1PR2_MOUSE]	3.56962	3.69	1	1	1	1	352	38.8038	9.24658
Q61656	Probable ATP-dependent RNA helicase DDX5 OS=Mus musculus GN=Ddx5 PE=1 SV=2 - [DDX5_MOUSE]	3.47968	1.95	2	1	1	1	614	69.2468	8.92432
Q8BTI8	Serine/arginine repetitive matrix protein 2 OS=Mus musculus GN=Srrm2 PE=1 SV=3 - [SRRM2_MOUSE]	3.3257	0.48	1	1	1	1	2703	294.666	12.0298
Q8BJ71	Nuclear pore complex protein Nup93 OS=Mus musculus GN=Nup93 PE=2 SV=1 - [NUP93_MOUSE]	3.20844	1.59	1	1	1	1	819	93.2225	5.71924
P46061	Ran GTPase-activating protein 1 OS=Mus musculus GN=Rangap1 PE=1 SV=2 - [RAGP1_MOUSE]	3.15106	2.04	1	1	1	1	589	63.4914	4.67822
Q9WTI7	Unconventional myosin-Ic OS=Mus musculus GN=Myo1c PE=1 SV=2 - [MYO1C_MOUSE]	3.10281	1.03	1	1	1	1	1063	121.868	9.34912
P15864	Histone H1.2 OS=Mus musculus GN=Hist1h1c PE=1 SV=2 - [H12_MOUSE]	3.04441	4.72	4	1	1	1	212	21.2537	11.0044
Q3TTY5	Keratin, type II cytoskeletal 2 epidermal OS=Mus musculus GN=Krt2 PE=1 SV=1 - [K22E_MOUSE]	3.00473	1.7	1	1	1	1	707	70.8798	8.06006
Q3U0V1	Far upstream element-binding protein 2 OS=Mus musculus GN=Khsrp PE=1 SV=2 - [FUBP2_MOUSE]	2.97072	1.87	1	1	1	1	748	76.7277	7.32764
Q9JIK5	Nucleolar RNA helicase 2 OS=Mus musculus GN=Ddx21 PE=1 SV=3 - [DDX21_MOUSE]	2.92826	1.29	1	1	1	1	851	93.4932	9.11475
Q02257	Junction plakoglobin OS=Mus musculus GN=Jup PE=1 SV=3 - [PLAK_MOUSE]	2.92669	1.88	1	1	1	1	745	81.7488	6.13818
P09405	Nucleolin OS=Mus musculus GN=Ncl PE=1 SV=2 - [NUCL_MOUSE]	2.90309	2.97	1	1	1	1	707	76.6768	4.75439
Q9Z1X4	Interleukin enhancer-binding factor 3 OS=Mus musculus GN=Ilf3 PE=1 SV=2 - [ILF3_MOUSE]	2.83152	2	1	1	1	1	898	95.9614	8.76318
Q9WVR4	Fragile X mental retardation syndrome-related protein 2 OS=Mus musculus GN=Fxr2 PE=1 SV=1 - [FXR2_MOUSE]	2.80711	2.08	1	1	1	1	673	73.6977	6.22705
Q3ZT31	Sorting nexin-25 OS=Mus musculus GN=Snx25 PE=2 SV=3 - [SNX25_MOUSE]	2.80485	1.31	1	1	1	1	840	97.085	6.29053
Q3UTJ2	Sorbin and SH3 domain-containing protein 2 OS=Mus musculus GN=Sorbs2 PE=1 SV=2 - [SRBS2_MOUSE]	2.71288	0.76	1	1	1	1	1180	132.266	8.52881
Q9WTS6	Teneurin-3 OS=Mus musculus GN=Tenm3 PE=1 SV=1 - [TEN3_MOUSE]	2.66281	0.77	1	1	1	1	2715	302.874	6.50732
P11679	Keratin, type II cytoskeletal 8 OS=Mus musculus GN=Krt8 PE=1 SV=4 - [K2C8_MOUSE]	2.63817	2.45	1	1	1	1	490	54.5315	5.8208
P20152	Vimentin OS=Mus musculus GN=Vim PE=1 SV=3 - [VIME_MOUSE]	2.61761	3	1	1	1	1	466	53.6551	5.12256
Q61214	Dual specificity tyrosine-phosphorylation-regulated kinase 1A OS=Mus musculus GN=Dyrk1a PE=1 SV=1 - [DYR1A_MOUSE]	2.59186	1.44	1	1	1	1	763	85.44	8.74854

## Sheet: 10
Accession	Description	Score	Coverage	# Proteins	# Unique Peptides	# Peptides	# PSMs	# AAs	MW [kDa]	calc. pI
Q8BKJ9	NAD-dependent protein deacetylase sirtuin-7 OS=Mus musculus GN=Sirt7 PE=1 SV=2 - [SIR7_MOUSE]	135.814	53.73	1	18	18	34	402	45.1175	9.5835
P20029	78 kDa glucose-regulated protein OS=Mus musculus GN=Hspa5 PE=1 SV=3 - [GRP78_MOUSE]	133.521	51.3	6	28	28	37	655	72.3775	5.16064
Q62167	ATP-dependent RNA helicase DDX3X OS=Mus musculus GN=Ddx3x PE=1 SV=3 - [DDX3X_MOUSE]	98.402	40.48	2	8	22	29	662	73.056	7.18115
Q62095	ATP-dependent RNA helicase DDX3Y OS=Mus musculus GN=Ddx3y PE=1 SV=2 - [DDX3Y_MOUSE]	66.9831	28.27	1	1	15	21	658	73.3822	7.53271
Q8K363	ATP-dependent RNA helicase DDX18 OS=Mus musculus GN=Ddx18 PE=2 SV=1 - [DDX18_MOUSE]	57.7949	41.97	1	17	17	17	660	74.1343	9.5249
Q3TEA8	Heterochromatin protein 1-binding protein 3 OS=Mus musculus GN=Hp1bp3 PE=1 SV=1 - [HP1B3_MOUSE]	48.5377	18.95	1	12	12	14	554	60.8291	9.70068
Q501J6	Probable ATP-dependent RNA helicase DDX17 OS=Mus musculus GN=Ddx17 PE=2 SV=1 - [DDX17_MOUSE]	45.1876	24	2	11	11	13	650	72.354	8.5874
Q8CAQ8	Mitochondrial inner membrane protein OS=Mus musculus GN=Immt PE=1 SV=1 - [IMMT_MOUSE]	35.7486	16.64	1	9	9	10	757	83.8482	6.60986
Q8BMS1	Trifunctional enzyme subunit alpha, mitochondrial OS=Mus musculus GN=Hadha PE=1 SV=1 - [ECHA_MOUSE]	25.5559	15.6	1	7	7	8	763	82.6175	9.14404
Q3UM18	Large subunit GTPase 1 homolog OS=Mus musculus GN=Lsg1 PE=2 SV=2 - [LSG1_MOUSE]	22.9057	9.47	1	5	5	7	644	73.111	6.50732
P38647	Stress-70 protein, mitochondrial OS=Mus musculus GN=Hspa9 PE=1 SV=3 - [GRP75_MOUSE]	21.6369	15.32	1	7	7	7	679	73.4156	6.07471
Q9ERG0	LIM domain and actin-binding protein 1 OS=Mus musculus GN=Lima1 PE=1 SV=3 - [LIMA1_MOUSE]	21.4958	13.81	1	7	7	7	753	84.0081	6.59521
Q8VDD5	Myosin-9 OS=Mus musculus GN=Myh9 PE=1 SV=4 - [MYH9_MOUSE]	18.9463	3.37	3	4	4	5	1960	226.232	5.65576
Q9Z1M8	Protein Red OS=Mus musculus GN=Ik PE=2 SV=2 - [RED_MOUSE]	18.0199	13.29	1	5	5	5	557	65.5758	6.63916
Q9QXS1	Plectin OS=Mus musculus GN=Plec PE=1 SV=2 - [PLEC_MOUSE]	16.9957	1.17	1	4	4	5	4691	533.889	5.96045
P60710	Actin, cytoplasmic 1 OS=Mus musculus GN=Actb PE=1 SV=1 - [ACTB_MOUSE]	15.2859	21.6	7	5	5	5	375	41.7097	5.47803
P20152	Vimentin OS=Mus musculus GN=Vim PE=1 SV=3 - [VIME_MOUSE]	14.9479	10.52	1	3	3	4	466	53.6551	5.12256
P02535	Keratin, type I cytoskeletal 10 OS=Mus musculus GN=Krt10 PE=1 SV=3 - [K1C10_MOUSE]	14.9107	9.47	2	4	5	5	570	57.7351	5.10986
Q7TPR4	Alpha-actinin-1 OS=Mus musculus GN=Actn1 PE=1 SV=1 - [ACTN1_MOUSE]	12.4593	6.17	4	4	4	4	892	103.004	5.37646
Q61414	Keratin, type I cytoskeletal 15 OS=Mus musculus GN=Krt15 PE=1 SV=2 - [K1C15_MOUSE]	11.9755	7.96	4	1	4	4	452	49.1071	4.85596
P35922	Fragile X mental retardation protein 1 homolog OS=Mus musculus GN=Fmr1 PE=1 SV=1 - [FMR1_MOUSE]	11.6149	4.72	1	2	2	3	614	68.9469	7.62061
P04104	Keratin, type II cytoskeletal 1 OS=Mus musculus GN=Krt1 PE=1 SV=4 - [K2C1_MOUSE]	10.4612	3.77	4	2	3	3	637	65.5653	8.14795
P19001	Keratin, type I cytoskeletal 19 OS=Mus musculus GN=Krt19 PE=1 SV=1 - [K1C19_MOUSE]	9.03127	9.18	3	1	3	3	403	44.5147	5.38916
Q8BGZ7	Keratin, type II cytoskeletal 75 OS=Mus musculus GN=Krt75 PE=1 SV=1 - [K2C75_MOUSE]	8.81825	4.36	5	0	2	2	551	59.7039	8.30908
Q6NXH9	Keratin, type II cytoskeletal 73 OS=Mus musculus GN=Krt73 PE=1 SV=1 - [K2C73_MOUSE]	8.7561	4.27	7	1	2	2	539	58.8747	8.08936
Q07797	Galectin-3-binding protein OS=Mus musculus GN=Lgals3bp PE=1 SV=1 - [LG3BP_MOUSE]	8.43335	5.03	1	2	2	2	577	64.4496	5.13525
Q9D0E1	Heterogeneous nuclear ribonucleoprotein M OS=Mus musculus GN=Hnrnpm PE=1 SV=3 - [HNRPM_MOUSE]	8.43011	5.49	1	3	3	3	729	77.5974	8.63135
Q3TTY5	Keratin, type II cytoskeletal 2 epidermal OS=Mus musculus GN=Krt2 PE=1 SV=1 - [K22E_MOUSE]	8.28444	5.09	1	3	3	3	707	70.8798	8.06006
Q80WJ7	Protein LYRIC OS=Mus musculus GN=Mtdh PE=1 SV=1 - [LYRIC_MOUSE]	8.13798	5.87	1	2	2	2	579	63.8077	9.33447
Q5RJG1	Nucleolar protein 10 OS=Mus musculus GN=Nol10 PE=2 SV=1 - [NOL10_MOUSE]	7.82809	4.08	1	2	2	2	687	80.0272	8.19189
Q6IFX2	Keratin, type I cytoskeletal 42 OS=Mus musculus GN=Krt42 PE=1 SV=1 - [K1C42_MOUSE]	7.64813	4.65	2	1	2	2	452	50.1019	5.16064
Q5F2E7	Nuclear fragile X mental retardation-interacting protein 2 OS=Mus musculus GN=Nufip2 PE=1 SV=1 - [NUFP2_MOUSE]	7.4811	7.08	1	2	2	2	692	75.6107	8.70459
P07744	Keratin, type II cytoskeletal 4 OS=Mus musculus GN=Krt4 PE=1 SV=2 - [K2C4_MOUSE]	7.04863	3.81	3	1	2	2	525	56.2484	8.14795
P50446	Keratin, type II cytoskeletal 6A OS=Mus musculus GN=Krt6a PE=2 SV=3 - [K2C6A_MOUSE]	7.03736	4.88	3	1	2	2	553	59.2986	7.94287
Q61584	Fragile X mental retardation syndrome-related protein 1 OS=Mus musculus GN=Fxr1 PE=1 SV=2 - [FXR1_MOUSE]	6.61403	4.58	1	2	2	2	677	76.1753	6.97607
Q9Z110	Delta-1-pyrroline-5-carboxylate synthase OS=Mus musculus GN=Aldh18a1 PE=2 SV=2 - [P5CS_MOUSE]	6.37064	3.4	1	2	2	2	795	87.2119	7.54736
Q3UWW6	GAS2-like protein 3 OS=Mus musculus GN=Gas2l3 PE=2 SV=1 - [GA2L3_MOUSE]	5.9062	4.25	1	2	2	2	683	74.1883	9.62744
Q9DBR7	Protein phosphatase 1 regulatory subunit 12A OS=Mus musculus GN=Ppp1r12a PE=1 SV=2 - [MYPT1_MOUSE]	5.86693	3.3	2	2	2	2	1029	114.927	5.49072
Q05CL8	La-related protein 7 OS=Mus musculus GN=Larp7 PE=1 SV=2 - [LARP7_MOUSE]	5.76321	4.74	1	2	2	2	570	64.7623	9.53955
Q99LE6	ATP-binding cassette sub-family F member 2 OS=Mus musculus GN=Abcf2 PE=2 SV=1 - [ABCF2_MOUSE]	4.01486	2.23	1	1	1	1	628	71.7358	7.04932
Q99PL5	Ribosome-binding protein 1 OS=Mus musculus GN=Rrbp1 PE=2 SV=2 - [RRBP1_MOUSE]	3.91724	1.12	1	1	1	1	1605	172.776	9.33447
Q8K1M6	Dynamin-1-like protein OS=Mus musculus GN=Dnm1l PE=1 SV=2 - [DNM1L_MOUSE]	3.91673	2.83	1	1	1	1	742	82.6065	7.04932
Q9QXS6	Drebrin OS=Mus musculus GN=Dbn1 PE=1 SV=4 - [DREB_MOUSE]	3.91051	2.55	1	1	1	1	706	77.2392	4.48779
Q8C2Q3	RNA-binding protein 14 OS=Mus musculus GN=Rbm14 PE=1 SV=1 - [RBM14_MOUSE]	3.8739	2.39	1	1	1	1	669	69.406	9.67139
Q8VEK3	Heterogeneous nuclear ribonucleoprotein U OS=Mus musculus GN=Hnrnpu PE=1 SV=1 - [HNRPU_MOUSE]	3.81384	1.88	1	1	1	1	800	87.8627	6.23975
Q91VD9	NADH-ubiquinone oxidoreductase 75 kDa subunit, mitochondrial OS=Mus musculus GN=Ndufs1 PE=1 SV=2 - [NDUS1_MOUSE]	3.62502	2.61	1	1	1	1	727	79.7256	5.71924
Q921G6	Leucine-rich repeat and calponin homology domain-containing protein 4 OS=Mus musculus GN=Lrch4 PE=2 SV=1 - [LRCH4_MOUSE]	3.61637	2.5	1	1	1	1	680	73.1179	7.53271
Q9WTI7	Unconventional myosin-Ic OS=Mus musculus GN=Myo1c PE=1 SV=2 - [MYO1C_MOUSE]	3.55735	1.03	1	1	1	1	1063	121.868	9.34912
Q8BTI8	Serine/arginine repetitive matrix protein 2 OS=Mus musculus GN=Srrm2 PE=1 SV=3 - [SRRM2_MOUSE]	3.54364	0.48	1	1	1	1	2703	294.666	12.0298
Q8R3N6	THO complex subunit 1 OS=Mus musculus GN=Thoc1 PE=1 SV=1 - [THOC1_MOUSE]	3.52954	3.04	1	1	1	1	657	75.3885	4.97021
Q7TPV4	Myb-binding protein 1A OS=Mus musculus GN=Mybbp1a PE=1 SV=2 - [MBB1A_MOUSE]	3.48456	0.97	1	1	1	1	1344	151.942	8.95361
P21107	Tropomyosin alpha-3 chain OS=Mus musculus GN=Tpm3 PE=1 SV=2 - [TPM3_MOUSE]	3.31382	5.28	3	1	1	1	284	32.8428	4.71631
Q8CIZ8	von Willebrand factor OS=Mus musculus GN=Vwf PE=1 SV=2 - [VWF_MOUSE]	3.20789	0.46	1	1	1	1	2813	309.063	5.50342
A2AHG0	ProSAP-interacting protein 1 OS=Mus musculus GN=Prosapip1 PE=2 SV=1 - [PRIP1_MOUSE]	3.01341	1.57	1	1	1	1	700	74.9397	6.99072
Q99ME9	Nucleolar GTP-binding protein 1 OS=Mus musculus GN=Gtpbp4 PE=2 SV=3 - [NOG1_MOUSE]	2.89118	2.05	1	1	1	1	634	74.0659	9.5249
Q80VI1	E3 ubiquitin-protein ligase TRIM56 OS=Mus musculus GN=Trim56 PE=1 SV=1 - [TRI56_MOUSE]	2.87937	1.77	1	1	1	1	734	79.4627	7.95752
Q8BG51	Mitochondrial Rho GTPase 1 OS=Mus musculus GN=Rhot1 PE=2 SV=1 - [MIRO1_MOUSE]	2.7499	2.22	1	1	1	1	631	72.1956	6.49365
Q3UMC0	Spermatogenesis-associated protein 5 OS=Mus musculus GN=Spata5 PE=2 SV=2 - [SPAT5_MOUSE]	2.69657	1.57	1	1	1	1	893	97.1949	8.23584
Q3UTJ2	Sorbin and SH3 domain-containing protein 2 OS=Mus musculus GN=Sorbs2 PE=1 SV=2 - [SRBS2_MOUSE]	2.67536	1.02	1	1	1	1	1180	132.266	8.52881
Q8K297	Procollagen galactosyltransferase 1 OS=Mus musculus GN=Glt25d1 PE=1 SV=2 - [GT251_MOUSE]	2.59487	2.76	1	1	1	1	617	71.0151	7.28369
Q9JKX4	Protein AATF OS=Mus musculus GN=Aatf PE=1 SV=1 - [AATF_MOUSE]	2.57739	3.23	1	1	1	1	526	59.446	4.93213
A4Q9F0	Tubulin polyglutamylase TTLL7 OS=Mus musculus GN=Ttll7 PE=1 SV=1 - [TTLL7_MOUSE]	2.56123	1.43	1	1	1	1	912	105.434	9.12939
P48744	Norrin OS=Mus musculus GN=Ndp PE=1 SV=1 - [NDP_MOUSE]	2.50575	10.69	1	1	1	1	131	14.69	8.70459
Q69ZX6	MORC family CW-type zinc finger protein 2A OS=Mus musculus GN=Morc2a PE=1 SV=2 - [MOR2A_MOUSE]	2.47483	1.17	1	1	1	1	1030	117.256	8.33838
Q99JF8	PC4 and SFRS1-interacting protein OS=Mus musculus GN=Psip1 PE=1 SV=1 - [PSIP1_MOUSE]	2.45219	1.89	1	1	1	1	528	59.6605	9.12939
Q692V3	Tetratricopeptide repeat protein GNN OS=Mus musculus GN=Gnn PE=1 SV=1 - [GNN_MOUSE]	2.44739	0.83	1	1	1	1	1318	150.727	8.67529

[truncated: 16 more sheets: 11, 12, 13, 14, 15, 16, 17, 18, 19, 20, 21, 22, 23, 24, 25, 26]
