# Supplementary material for: SIRT7 suppresses energy expenditure and thermogenesis by regulating brown adipose tissue functions in mice
Source: Nat Commun. 2022 Dec 12;13:7439. doi: 10.1038/s41467-022-35219-z (PMC9744749; doi:10.1038/s41467-022-35219-z)
Supplement: Supplementary file 6 — Source Data [file 41467_2022_35219_MOESM6_ESM.xlsx]

## Sheet: Figure 1a
Figure 1a
				Body weight (g)
		BW			Average		SEM		two-tailed Student’s t-test	f-test
	WT	28.875			WT (n=11)	Sirt7 KO (n=11)	WT	Sirt7 KO	p =	p =
		25.925		BW	28.6105	28.6673	0.420207	0.565143	0.936499	0.364093
		28.01
		27.705
		27.38
		29.785
		27.92
		30.41
		30.165
		28.54
		30
	Sirt7 KO	26.71
		25.47
		28.095
		29.985
		29.52
		30.115
		30.485
		30.225
		30.66
		27.805
		26.27

## Sheet: Figure 1b
Figure 1b
							Tissue weight (% BW)
	Weight (g)			Tissue weight (% BW)				Average		SEM		two-tailed Student’s t-test	f-test
	BW	epiWATW	iBATW	epiWATW/BW	iBATW/BW			WT (n=8)	Sirt7 KO (n=8)	WT	Sirt7 KO	p =	p =
WT	26.97	0.295	0.07	1.09381	0.259548		epiWAT	1.47427	1.14869	0.106799	0.0800598	0.0286322	0.464795
	26.88	0.409	0.066	1.52158	0.245536		iBAT	0.226748	0.174289	0.0156424	0.0147911	0.0287664	0.886422
	29.6	0.509	0.079	1.71959	0.266892
	29.7	0.431	0.078	1.45118	0.262626
	27.63	0.294	0.071	1.06406	0.256967
	25.64	0.346	0.045	1.34945	0.175507
	30.37	0.588	0.05	1.93612	0.164636
	27.98	0.464	0.051	1.65833	0.182273
Sirt7 KO	27.8	0.386	0.059	1.38849	0.21223
	29.45	0.337	0.059	1.14431	0.20034
	29.82	0.463	0.043	1.55265	0.144199
	28.89	0.28	0.052	0.969193	0.179993
	24.66	0.259	0.059	1.05028	0.239254
	25.34	0.246	0.037	0.970797	0.146014
	26.66	0.323	0.043	1.21155	0.16129
	27.93	0.252	0.031	0.902256	0.110992

## Sheet: Figure 1c
Figure 1c
																								VO2(mL/kg/min)
																										Average		SEM		Two-way ANOVA with Bonferroni’s multiple comparisons test
Time	WT											Sirt7 KO												Time	ZT	WT (n=11)	Sirt7 KO (n=11)	WT	Sirt7 KO	p =
1904-01-01 19:00:00	47.4459	50.7232	45.8765	54.7735	50.3104	50.6051	53.497	49.0269	54.5485	53.3223	52.3684	45.1142	55.1629	52.7674	52.3595	52.2912	49.5072	51.1131	55.8237	53.4602	57.5763	52.3311		7	0	49.9503	54.4319	3.19105	2.45011	0.00209642
1904-01-01 20:00:00	67.1861	58.0135	50.1964	71.5394	61.6508	57.8693	63.8187	61.2837	60.9978	66.1591	59.5965	60.4268	58.3431	61.3632	68.1856	64.3631	60.9784	64.0553	68.6969	69.2344	72.8777	60.6656		8	1	44.9429	49.4828	2.70158	1.93189
1904-01-01 21:00:00	57.9221	76.3742	68.7255	71.2868	64.1892	64.6451	66.8794	61.3734	64.8554	63.6109	52.5263	71.9768	64.7821	61.3988	69.1861	72.5856	66.231	62.2959	58.4706	69.5606	66.3713	63.5105		9	2	47.4732	49.1951	2.57596	2.30348
1904-01-01 22:00:00	46.4762	76.5284	56.1942	67.2803	65.157	61.9592	61.7999	55.1852	61.9622	63.2605	56.0526	66.492	66.5881	57.6615	72.036	68.5206	60.7067	61.8188	65.7794	69.6792	73.1065	66.6359		10	3	41.5662	45.2057	2.13518	1.10974
1904-01-01 23:00:00	56.6234	66.5381	57.8365	75.8888	54.1454	59.0291	61.4418	56.9191	50.5703	55.5202	53.8772	66.2673	58.5002	61.6658	68.8829	62.8542	56.2692	61.9082	70.291	65.0537	62.546	51.3493		11	4	40.6685	49.2851	1.3239	1.74665
1904-01-01	59.3074	62.7772	44.6269	57.1197	51.3148	63.058	62.6465	62.0011	52.7402	60.2981	52.3333	68.7009	72.6345	65.759	61.455	59.405	58.5332	59.9699	58.9518	69.7385	70.164	44.1949		12	5	41.2373	44.7187	1.53098	1.72285
1904-01-01 01:00:00	53.7662	45.4195	53.106	60.6389	60.0804	66.5985	59.4881	54.7667	54.0964	63.4198	55.7368	70.3856	57.6168	55.081	61.8794	74.2794	68.012	57.286	59.1022	57.3148	67.0579	73.6481		13	6	43.345	47.6679	2.41789	1.6605
1904-01-01 02:00:00	43.1515	49.8361	59.9072	46.4176	44.1198	59.609	59.6835	47.8611	53.6444	45.4864	55.0702	61.2505	58.5002	51.8242	63.6379	58.8815	53.4617	43.0912	64.9071	69.8274	69.0523	45.3389		14	7	40.7026	45.4486	1.66392	1.1408
1904-01-01 03:00:00	46.9264	42.1408	39.9857	61.6315	51.954	63.4853	56.2321	52.3452	45.9593	54.4372	43.2982	51.666	56.3408	68.7845	57.453	66.2109	51.6203	58.2701	51.9738	57.552	52.7047	52.5314		15	8	42.9467	45.3362	1.47114	1.64114
1904-01-01 04:00:00	47.0303	40.3472	47.5544	49.4496	38.4953	48.2854	60.3347	50.5814	41.4086	52.0163	47.7193	50.0936	55.5163	43.9224	66.1846	53.5846	59.0464	61.0733	55.6433	52.5707	63.3961	51.129		16	9	43.58	47.578	1.61718	1.6367
1904-01-01 05:00:00	48.0519	52.2662	38.2006	53.6004	61.6326	46.5152	57.1438	53.3018	50.3292	63.2286	59.0351	59.0603	57.4205	52.8564	53.8451	57.3725	48.2091	46.9978	53.598	71.0431	63.0691	53.1926		17	10	44.865	50.4038	1.33822	2.15808
1904-01-01 06:00:00	58.1126	64.9566	59.693	61.7939	42.3667	61.5624	62.614	57.4572	43.8497	53.9275	51.193	46.799	56.7727	66.3463	57.4227	64.0244	62.2161	65.3078	72.246	61.1694	58.6879	56.318		18	11	47.7049	50.5663	1.14253	0.795004
1904-01-01 07:00:00	59.5671	45.2266	41.5923	65.4214	52.8671	52.1617	60.4324	56.9191	29.4441	44.4352	41.386	66.5481	54.9666	51.8776	57.5136	57.5881	51.1373	40.0197	65.3282	52.6597	58.1975	42.9147		19	12	51.1362	52.5006	0.871837	1.00192
1904-01-01 08:00:00	39.4805	25.3809	49.0539	44.5407	39.5179	50.6356	53.6272	45.6788	38.6963	58.164	49.5965	39.1614	58.8928	37.2308	47.0538	51.2749	51.6505	55.4073	51.4625	52.1853	51.5277	48.4643		20	13	61.6647	64.4718	1.69749	1.3995
1904-01-01 09:00:00	37.2294	62.7772	53.6416	44.0354	54.2367	37.4502	55.3204	52.6143	41.1977	40.4217	43.2807	66.0801	45.6419	50.9877	53.0568	54.139	48.5714	37.1271	41.7776	47.1743	52.5739	44.0166		21	14	64.7626	66.0336	1.92416	1.35299
1904-01-01 10:00:00	48.9004	28.081	36.6298	42.6638	34.4777	45.1417	51.9992	47.6817	36.3757	43.5752	41.7018	43.9536	45.4653	40.2919	50.2372	48.8113	48.8733	43.4491	44.8455	49.3091	42.1768	39.8493		22	15	61.0778	66.275	2.33104	1.42084
1904-01-01 11:00:00	36.8831	37.4156	35.88	38.8919	38.897	45.0196	48.8083	42.1213	38.4853	46.9516	38	45.3014	53.298	43.5131	53.6935	57.5265	46.9111	42.0773	42.0182	49.5167	50.5795	57.7004		23	16	58.9445	62.3262	2.11552	1.65737
1904-01-01 12:00:00	33.316	36.4899	40.6283	40.7147	40.0292	45.9658	47.7663	48.2198	42.8853	43.3841	34.2105	42.3811	40.9109	35.2376	57.3923	45.6393	48.028	49.3238	44.8455	41.3034	41.4249	45.419		24	17	57.1112	62.6824	1.83002	2.41777
1904-01-01 13:00:00	41.8182	55.6413	32.8454	42.5916	32.6881	47.3698	52.6179	39.371	34.6579	51.4748	45.7193	43.2422	50.6478	42.0893	53.0871	49.2424	51.2581	38.5585	54.9515	48.3603	40.9998	51.9103		1	18	57.0107	63.7876	1.75034	2.13845
1904-01-01 14:00:00	45.5411	29.1225	36.4156	42.9525	40.084	42.8831	49.6549	42.211	43.7593	39.4024	35.7018	48.9517	43.9733	38.9749	48.8729	51.3981	44.0131	42.7632	42.4092	49.2795	46.2638	43.0349		2	19	51.3442	58.1612	1.96018	2.68693
1904-01-01 15:00:00	38.1818	32.4012	47.3045	44.1256	48.4843	45.3248	47.2779	42.2409	40.9566	46.5376	39.5789	41.1831	41.5194	37.4622	53.1175	52.9071	51.3486	44.135	48.3044	45.2766	39.267	44.1769		3	20	50.7632	56.828	2.35743	1.77615
1904-01-01 16:00:00	37.1255	43.6644	39.2717	43.3857	48.0643	48.8959	52.8458	47.592	35.4716	42.747	40.3158	40.0599	51.8257	41.4309	54.9669	52.9995	50.5939	46.6101	38.9804	51.2957	46.8523	47.7431		4	21	47.5657	55.6509	1.83059	1.94128
1904-01-01 17:00:00	45.974	40.2122	38.1114	51.8859	44.3755	44.5923	47.4733	49.4754	40.3237	49.3725	41.7193	59.3411	46.8198	49.297	60.0907	54.1082	47.696	40.2284	59.5834	51.5626	43.3212	42.3938		5	22	53.0278	56.0604	2.18759	2.04364
1904-01-01 18:00:00	42.8052	50.0675	45.2695	49.0164	48.9408	44.806	54.7669	46.0674	42.2826	49.9777	50.7544	45.9004	52.768	48.1936	51.3287	48.6573	50.9864	51.7691	47.8532	50.762	54.4376	53.5732		6	23	56.1388	60.6646	2.27513	2.00598

## Sheet: Figure 1d
Figure 1d
																								VO2(mL/kg/min)
																									Average		SEM		two-tailed Student’s t-test	f-test
	WT											Sirt7 KO													WT (n=11)	Sirt7 KO (n=11)	WT	Sirt7 KO	p =	p =
Dark	52.6667	57.1601	51.8252	60.9517	53.7847	58.6018	60.465	55.1752	52.9135	57.8906	53.2339	59.8527	59.8482	58.2859	62.7106	62.8644	57.8993	57.7656	61.2903	63.8503	64.7175	55.9038		Dark	55.8789	60.4535	0.987598	0.859188	0.00228331	0.667969
Light	42.2352	40.54	41.387	45.8521	43.5552	45.8539	51.8825	46.6827	38.7113	46.3703	41.8304	48.5087	48.8941	43.0489	53.3676	52.0243	49.2556	44.289	48.53	49.0571	47.3018	46.7664		Light	44.0819	48.2767	1.11409	0.89692	0.00822667	0.505255
Total	47.4509	48.85	46.6061	53.4019	48.67	52.2278	56.1738	50.929	45.8124	52.1304	47.5322	54.1807	54.3712	50.6674	58.0391	57.4444	53.5774	51.0273	54.9101	56.4537	56.0097	51.3351		Total	49.9804	54.3651	0.975997	0.768668	0.00210684	0.463455

## Sheet: Figure 1e
Figure 1e
																								VCO2 (mL/kg/min)
																									Average		SEM		two-tailed Student’s t-test	f-test
	WT											Sirt7 KO													WT (n=11)	Sirt7 KO (n=11)	WT	Sirt7 KO	p =	p =
Dark	47.7475	51.2375	48.6909	58.3469	49.3669	53.6344	54.6421	49.2088	46.6776	52.8525	44.6158	56.8966	55.9809	55.8373	58.2943	57.4341	53.5045	50.4819	53.5404	59.5559	59.2792	44.2166		Dark	50.6383	55.002	1.19642	1.35569	0.0255186	0.700257
Light	37.1457	33.036	37.4286	40.0244	37.6917	40.7847	45.2727	40.6216	32.3021	40.2067	32.6287	43.6806	43.5823	39.7239	48.1807	45.8806	44.2722	38.0888	40.7073	45.8746	41.5257	36.5052		Light	37.9221	42.5474	1.21928	1.07886	0.0100967	0.706232
Total	42.4466	42.1368	43.0598	49.1856	43.5293	47.2095	49.9574	44.9152	39.4899	46.5296	38.6222	50.2886	49.7816	47.7806	53.2375	51.6573	48.8884	44.2853	47.1238	52.7153	50.4024	40.3609		Total	44.2802	48.7747	1.10908	1.14567	0.0106098	0.920262

## Sheet: Figure 1f
Figure 1f
																								Energy Expenditure (kcal/kg/day)
																									Average		SEM		two-tailed Student’s t-test	f-test
	WT											Sirt7 KO													WT (n=11)	Sirt7 KO (n=11)	WT	Sirt7 KO	p =	p =
Dark	378.704	399.23	366.467	441.353	381.533	414.962	430.096	392.775	356.085	403.075	363.023	438.784	424.249	414.882	447.442	447.245	410.915	397.75	434.558	452.271	457.573	378.511		Dark	393.391	427.653	8.33201	7.51496	0.0062711	0.750443
Light	288.736	282.943	293.427	314.277	303.029	321.221	359.112	321.551	283.584	329.86	293.214	329.088	344.156	305.583	373.11	361.62	345.745	315.684	331.481	348.819	331.202	325.947		Light	308.269	337.494	7.09553	5.9276	0.00491426	0.580085
Total	333.72	341.087	329.947	377.815	342.281	368.091	394.604	357.163	319.835	366.467	328.118	383.936	384.202	360.232	410.276	404.433	378.33	356.717	383.02	400.545	394.388	352.229		Total	350.83	382.574	7.13533	5.89216	0.00264893	0.556059

## Sheet: Figure 1g
Figure 1g
																								RER
																									Average		SEM		two-tailed Student’s t-test	f-test
	WT											Sirt7 KO													WT (n=11)	Sirt7 KO (n=11)	WT	Sirt7 KO	p =	p =
Dark	0.904639	0.886708	0.939958	0.946875	0.911292	0.912803	0.902424	0.889394	0.879621	0.91197	0.834873	0.954667	0.932667	0.952986	0.929167	0.912424	0.924015	0.870455	0.871515	0.933485	0.915076	0.786971		Dark	0.901869	0.907584	0.00912719	0.0146537	0.744037	0.151308
Light	0.880625	0.814417	0.888319	0.86825	0.864458	0.887273	0.869545	0.866212	0.831591	0.865379	0.777851	0.887625	0.885361	0.911208	0.901742	0.879318	0.8975	0.856212	0.837121	0.934773	0.875076	0.785921		Light	0.855811	0.877442	0.0102948	0.0120785	0.188048	0.622846
Total	0.892632	0.850562	0.914139	0.907562	0.887875	0.900038	0.885985	0.877803	0.855606	0.888674	0.806362	0.921146	0.909014	0.932097	0.915455	0.895871	0.910758	0.863333	0.854318	0.934129	0.895076	0.786446		Total	0.87884	0.892513	0.0093096	0.0130831	0.404561	0.298385

## Sheet: Figure 1h
Figure 1h
																								Locomotive activity (average counts)
																									Average		SEM		two-tailed Student’s t-test	f-test
	WT											Sirt7 KO													WT (n=11)	Sirt7 KO (n=11)	WT	Sirt7 KO	p =	p =
Dark	518.654	544.871	457.529	452.512	594.546	979.386	886.386	707.773	927.5	962.864	265.482	432.096	689.083	494.321	1007.84	851.955	621.75	1287.43	858.795	1989	1193.61	537.311		Dark	663.409	905.745	73.6023	137.327	0.135545	0.0618001
Light	251.325	93.0042	227.075	136.996	187.821	254.205	463.841	312.114	227.477	560.455	49.5877	277.896	287.554	158.746	297.523	205.409	290.045	340.977	299.727	419.773	272.5	63.5746		Light	251.264	264.884	45.5723	28.4065	0.802365	0.151939
Total	384.99	318.938	342.302	294.754	391.183	616.795	675.114	509.943	577.489	761.659	157.535	354.996	488.319	326.533	652.682	528.682	455.898	814.205	579.261	1204.39	733.057	300.443		Total	457.337	585.315	55.6761	79.3481	0.201654	0.279285

## Sheet: Figure 1i
Figure 1i
				Water intake (g/g BW/day)
		water/BW/day			Average		SEM		two-tailed Student’s t-test	f-test
	WT	0.151515			WT (n=11)	Sirt7 KO (n=11)	WT	Sirt7 KO	p =	p =
		0.130762		water/BW/day	0.149798	0.175327	0.00971956	0.0118373	0.111144	0.544479
		0.158336
		0.174698
		0.149562
		0.139668
		0.215258
		0.17001
		0.0860269
		0.142607
		0.129333
	Sirt7 KO	0.202733
		0.195328
		0.170137
		0.155411
		0.166836
		0.189939
		0.12826
		0.152854
		0.205479
		0.251034
		0.110582

## Sheet: Figure 1j
Figure 1j
				Food intake (g/g BW/day)
		Food/BW/Day			Average		SEM		two-tailed Student’s t-test	f-test
	WT	0.102684			WT (n=11)	Sirt7 KO (n=11)	WT	Sirt7 KO	p =	p =
		0.0881389		Food/BW/Day	0.12129	0.145103	0.00604599	0.00817446	0.0296337	0.355713
		0.113709
		0.120556
		0.111395
		0.143361
		0.153295
		0.134824
		0.11205
		0.144008
		0.110167
	Sirt7 KO	0.125983
		0.138398
		0.141484
		0.160247
		0.14685
		0.15557
		0.11153
		0.109016
		0.208741
		0.155188
		0.143129

[truncated: 95 more sheets: Figure 1k, Figure 1l, Figure 2a, Figure 2b, Figure 2c, Figure 2d, Figure 2e, Figure 2f, Figure 3a, Figure 3b, Figure 3c, Figure 3d, Figure 3e, Figure 3f, Figure 3g, Figure 3h, Figure 4a , Figure 4b, Figure 4c, Figure 4d …]
